# Supplementary material for: Causal effects of inflammatory protein biomarkers on inflammatory diseases
Source: Sci Adv. 2021 Dec 8;7(50):eabl4359. doi: 10.1126/sciadv.abl4359 (PMC8654293; doi:10.1126/sciadv.abl4359)
Supplement: Supplementary file 2 — Table S2 [file sciadv.abl4359_table_s2.zip]

Archive with 1 entries (1 files):
- sciadv.abl4359_table_s2.xlsx
