# Supplementary material for: Causal effects of inflammatory protein biomarkers on inflammatory diseases
Source: Sci Adv. 2021 Dec 8;7(50):eabl4359. doi: 10.1126/sciadv.abl4359 (PMC8654293; doi:10.1126/sciadv.abl4359)
Supplement: Supplementary file 2 — Table S2 [file sciadv.abl4359_table_s2.zip › sciadv.abl4359_table_s2.xlsx]

## Sheet: Table S2
Table S2. Summary statistics of all genetic instruments
SNP (genetic instrument) info				NSPHS										UKB						Type 1 diabetes			Rheumatoid arthritis			Inflammatory polyarthropathy			Gout			Osteoarthritis			Ankylosing spondylitis			Psoriatic arthropathy			Psoriasis			Asthma			Eczema
RS id	Chromosome	Position	Biomarker	Delta R2 for each SNP individually	Delta R2 for all SNPs jointly	Effective allele	Other allele	Effective allele frequency	N	Beta	SE Beta	P-value	HWE	Effective allele	Other allele	Effective allele frequency	HWE	Missing genotypes (fraction of individuals)	Imputation quality	Beta	SE Beta	P-value	Beta	SE Beta	P-value	Beta	SE Beta	P-value	Beta	SE Beta	P-value	Beta	SE Beta	P-value	Beta	SE Beta	P-value	Beta	SE Beta	P-value	Beta	SE Beta	P-value	Beta	SE Beta	P-value	Beta	SE Beta	P-value
rs2012042	20	41852630	ADA	0.0365745	0.145813	G	C	0.009794	871	1.44644	0.260853	2.93896e-08	1	G	C	0.0329043	0.04757	0.01756	0.92613	-0.0563198	0.0850666	0.507928	-0.0184517	0.0544339	0.734628	-0.0177919	0.0338478	0.599136	0.116327	0.0489337	0.0174431	-0.0304591	0.0194826	0.11796	0.0634037	0.113548	0.576579	-0.08802	0.136035	0.517608	0.0429193	0.0554106	0.438594	-0.0100793	0.0206342	0.625212	0.0177526	0.0372003	0.633209
rs117144974	20	42653979	ADA	0.0310553		G	C	0.02204	871	0.813409	0.163097	6.12342e-07	1	G	C	0.0325529	0.7443	0.009313	0.963262	-0.026151	0.0813838	0.747961	0.0570979	0.0510901	0.263741	0.00568328	0.0326923	0.86199	0.0607402	0.0486986	0.212299	0.0171895	0.018662	0.356999	0.0422385	0.111805	0.705588	-0.0706832	0.130156	0.587085	0.000309762	0.054688	0.995481	0.0252789	0.0197835	0.20133	0.0137007	0.0361456	0.704657
rs11698289	20	42937483	ADA	0.0341333		C	G	0.006856	871	1.61223	0.304964	1.24599e-07	1	C	G	0.0108469	0.7299	0.003647	0.951828	0.0422812	0.14001	0.762662	0.176992	0.0858139	0.0391588	0.0446781	0.0572274	0.434973	-0.120514	0.0941749	0.200657	0.0651149	0.032702	0.0464631	-0.315749	0.236877	0.182542	0.0934007	0.214694	0.663533	-0.100216	0.102215	0.326867	0.00757639	0.0354476	0.830754	-0.00406434	0.064966	0.950116
rs80212763	20	43223930	ADA	0.0527099		T	C	0.008325	871	1.66023	0.26372	3.065e-10	1	T	C	0.0165918	0.01583	0	1	-0.198114	0.117319	0.0912829	-0.0350319	0.0706921	0.620207	-0.0644022	0.044843	0.150954	0.0129127	0.0662177	0.84539	0.0232677	0.0247222	0.346619	-0.0982656	0.159412	0.537612	0.0697961	0.161585	0.66578	-0.0505045	0.0743904	0.497194	-0.0281171	0.0267119	0.292522	-0.00268682	0.0484132	0.955742
rs11555566	20	43255220	ADA	0.0928548		C	T	0.0191	871	1.45803	0.168454	4.91297e-18	0.0488	C	T	0.0610452	0.8603	0	1	-0.0490722	0.0601224	0.414383	0.00740801	0.0382995	0.846628	-0.0151814	0.0241453	0.529513	0.0375127	0.0361784	0.299791	-0.0117509	0.0137674	0.393365	-0.111709	0.088064	0.20462	0.135333	0.0874556	0.121756	0.0475439	0.0394212	0.227798	-0.0231481	0.0147324	0.116128	0.00770873	0.0265824	0.771821
rs2007720	20	43276688	ADA	0.039431		G	A	0.2287	871	0.312725	0.0612653	3.31793e-07	0.3753	G	A	0.273052	0.6483	0.02485	0.98335	-0.00730828	0.0316636	0.817462	0.0168686	0.0205897	0.412629	-0.00304355	0.0128698	0.813054	-0.0315071	0.0197936	0.111434	0.00614616	0.00735666	0.403462	0.0206336	0.0447185	0.644504	0.0219138	0.0496121	0.658704	-0.00387037	0.0216244	0.857952	-0.0151734	0.00788071	0.0541808	0.00335541	0.0142836	0.814276
rs117140769	20	43833920	ADA	0.0302136		G	A	0.009794	871	1.24565	0.254327	9.69023e-07	1	G	A	0.0179296	0.3701	0.01388	0.907768	-0.160124	0.12424	0.197457	0.0462582	0.0734864	0.529035	0.0172351	0.0465216	0.711029	0.0138465	0.0710548	0.845495	0.03526	0.0265577	0.184285	-0.0563394	0.168081	0.73748	0.0351502	0.178303	0.84372	0.0362646	0.0772198	0.638621	-0.0229855	0.0289109	0.426587	0.0161486	0.0519644	0.755981
rs8074521	17	33224331	CCL23	0.0427945	0.294253	G	T	0.4407	871	0.265363	0.0519341	3.22829e-07	0.6568	G	T	0.425681	0.8205	0.004948	0.996627	-0.00280142	0.0283166	0.921192	0.0156488	0.018484	0.39721	-0.000483182	0.0115288	0.96657	0.0120675	0.0176566	0.494319	0.0104845	0.00660107	0.112219	-0.0555607	0.0404524	0.169602	0.0105622	0.0446963	0.813192	-0.0393003	0.0194086	0.0428784	0.0124241	0.0070318	0.0772539	-0.0063772	0.012808	0.618551
rs77005411	17	33778243	CCL23	0.0337699		C	T	0.05338	871	0.541671	0.109686	7.87791e-07	0.7622	C	T	0.0668946	0.1105	0.00926	0.976414	0.0909758	0.056233	0.105698	0.0738826	0.0371103	0.0464928	0.00271171	0.0238377	0.90943	0.00174962	0.0365028	0.961771	0.00392881	0.0136385	0.773295	-0.13502	0.0882229	0.125908	-0.00742664	0.0926826	0.936134	0.0101607	0.0398694	0.798838	-0.0129595	0.0146175	0.375311	0.0149527	0.0263089	0.569795
rs10468597	17	34319750	CCL23	0.0340875		G	A	0.01126	871	-1.31312	0.247453	1.11713e-07	1	G	A	0.0245387	0.09317	0.01628	0.929199	-0.00749524	0.105821	0.943534	0.0940767	0.0659392	0.153661	0.031536	0.042337	0.456345	-0.0961598	0.0683227	0.159298	0.0696807	0.0240502	0.00376384	0.0619504	0.144869	0.668921	0.202422	0.151336	0.181038	-0.0944231	0.0754241	0.210608	-0.00247884	0.0262684	0.924818	0.0579373	0.0465451	0.213222
rs12150434	17	34321791	CCL23	0.0683207		T	G	0.1533	871	0.409302	0.0707261	7.15966e-09	0.4692	T	G	0.106456	0.09445	0.0004172	0.998953	-0.0561101	0.0460905	0.223456	-0.0436294	0.0300587	0.146648	-0.0215343	0.0185358	0.24533	0.0424962	0.0278162	0.126574	-0.00526389	0.010552	0.617882	-0.0187225	0.0647804	0.77257	-0.125548	0.0753393	0.0956261	0.00131395	0.0309478	0.966134	-0.0334335	0.0113368	0.00318703	-0.0100487	0.0204612	0.623349
rs56368570	17	34322110	CCL23	0.0409505		A	G	0.07003	871	0.499267	0.0990406	4.63033e-07	0.2243	A	G	0.0539522	0.1531	0.0001851	0.998845	-0.0160203	0.0626667	0.798227	-0.0408029	0.0415376	0.325946	-0.0363325	0.0257879	0.158865	0.046139	0.0382683	0.227945	0.00266455	0.01454	0.854597	-0.0562412	0.0910636	0.536837	-0.0981422	0.103262	0.341897	-0.0466583	0.0435827	0.284363	-0.0305957	0.0156425	0.0504723	-0.0362492	0.0285568	0.204308
rs41389847	17	34324617	CCL23	0.0403361		T	C	0.02008	871	-0.971701	0.184852	1.467e-07	1	T	C	0.0433614	0.2657	0.0006492	0.991959	0.0653237	0.0710642	0.35798	0.07252	0.0461879	0.11639	0.024596	0.0294875	0.404215	-0.0606207	0.0469254	0.196408	0.0434694	0.016823	0.00976832	-0.221664	0.115199	0.0543313	0.0697507	0.112153	0.533991	-0.0469407	0.0512411	0.359627	-0.0198911	0.0183363	0.278012	0.0335445	0.0326361	0.304027
rs712048	17	34326215	CCL23	0.0594216		A	C	0.08668	871	-0.642522	0.0905392	1.27848e-12	0.426	A	C	0.149445	0.4336	0.002553	0.996525	0.00437933	0.0416504	0.916261	-0.00995156	0.0273618	0.71608	0.00334732	0.0169731	0.843661	-0.0230471	0.0262662	0.380245	0.0283652	0.00966845	0.00334849	-0.0936214	0.0614964	0.127912	-0.0581189	0.0674421	0.38882	-0.00515928	0.0286086	0.856886	-0.0110751	0.0104113	0.287438	-0.00300422	0.0188924	0.873655
rs41508645	17	34329044	CCL23	0.0376537		G	T	0.04261	871	-0.719666	0.126869	1.40726e-08	0.2531	G	T	0.0784568	0.1266	0.001354	0.995066	-0.0479688	0.054734	0.380813	0.00538148	0.0349447	0.87761	0.00856642	0.0217631	0.693861	-0.0199367	0.0337578	0.554803	0.0210157	0.0124276	0.0908264	-0.0864997	0.0790545	0.273877	-0.0720754	0.0875926	0.410595	-0.0151993	0.036981	0.681069	-0.0282345	0.0134635	0.0359834	0.0277589	0.0239915	0.247261
rs34111696	17	34350659	CCL23	0.0329598		G	A	0.04603	871	-0.63743	0.121259	1.46605e-07	0.1612	G	A	0.0485872	0.1838	0.01319	0.957901	-0.00287554	0.0695741	0.967032	0.000664079	0.0454155	0.988334	0.00790206	0.0282275	0.779522	-0.0334007	0.0439772	0.447554	0.0312981	0.0160825	0.0516439	-0.0628411	0.102104	0.538252	-0.102893	0.114791	0.370062	0.0159424	0.0471453	0.735247	0.0126794	0.0172245	0.461653	-0.0397928	0.0320528	0.214429
rs854664	17	34355778	CCL23	0.0483843		A	G	0.1263	871	-0.44518	0.0756129	3.91802e-09	0.5733	A	G	0.0998311	0.9014	0.01033	0.97791	-0.0320214	0.0501959	0.52352	-0.00772733	0.03241	0.811552	-0.0044688	0.0201959	0.82488	-0.0193756	0.0311716	0.534219	0.0175964	0.0114854	0.125507	-0.00835525	0.0707288	0.905964	-0.0349005	0.079425	0.660361	0.0520601	0.0331641	0.116468	0.0106471	0.0122611	0.385194	-0.00913107	0.0224824	0.684637
rs854673	17	34360656	CCL23	0.0726222		G	A	0.4897	871	0.35691	0.0525589	1.11616e-11	0.0205	G	A	0.481437	0.4286	0.000337	0.999788	0.0512051	0.0279648	0.0670927	0.0175317	0.0182939	0.337893	0.0106146	0.0113975	0.351694	-0.00146891	0.017448	0.932907	-0.0063479	0.00652747	0.330807	-0.0334394	0.0398598	0.401511	-0.0508116	0.044274	0.251108	-0.0001889	0.019148	0.992129	0.00820345	0.00695896	0.238465	0.000908184	0.0126626	0.942824
rs854670	17	34361416	CCL23	0.0343525		G	A	0.1435	871	-0.405439	0.0742347	4.71919e-08	0.1269	G	A	0.106512	0.1585	0.01708	0.965127	-0.0470385	0.0487115	0.334217	-0.0122143	0.0311839	0.695291	-0.000297346	0.0194054	0.987775	-0.000668367	0.0297758	0.982092	0.00453052	0.0110878	0.682829	-0.0140555	0.0683832	0.83715	-0.0907483	0.0777338	0.243039	0.00414147	0.0324505	0.898446	0.00505643	0.0118076	0.668481	-0.00785497	0.0216099	0.716239
rs140744153	17	34365735	CCL23	0.0568089		A	G	0.05828	871	0.591718	0.112602	1.48078e-07	1	A	G	0.0111191	0.6228	0.006683	0.92469	0.038962	0.136104	0.774675	0.0538013	0.0888252	0.544715	0.0102156	0.0561557	0.85565	-0.0379539	0.0887601	0.668942	0.0113926	0.0322547	0.723932	0.00470753	0.19753	0.980987	0.0708393	0.214728	0.741474	0.150906	0.0890571	0.0901735	-0.086549	0.0357032	0.0153452	-0.056857	0.0640811	0.374936
rs10412485	19	7220068	CCL25	0.0484294	0.366323	C	T	0.4035	871	-0.305165	0.0517296	3.65192e-09	0.104	C	T	0.458571	0.8209	0.01808	0.988703	0.013993	0.0282786	0.620723	0.0140698	0.018526	0.447576	-0.0198853	0.0115607	0.0854187	-0.0391529	0.0176885	0.0268656	0.000623218	0.00661624	0.924954	0.0104896	0.0403383	0.794832	0.00545877	0.0446021	0.902592	0.0330363	0.0193375	0.08756	0.0046142	0.00704909	0.512737	0.0204334	0.0128208	0.110988
rs7249549	19	7938723	CCL25	0.0302417		A	G	0.451	871	-0.278532	0.0508918	4.42425e-08	0.2061	A	G	0.351135	0.2756	0.0117	0.99206	0.0947997	0.0292606	0.00119596	0.00988463	0.0193809	0.610038	-0.00600147	0.0120989	0.619871	0.00204531	0.0184705	0.911828	0.00791142	0.00691489	0.252577	-0.0846184	0.0428575	0.0483346	0.123509	0.0459822	0.00723093	0.0432943	0.0201335	0.031527	0.00645362	0.00736537	0.380915	0.00833162	0.013379	0.533456
rs11878235	19	7976698	CCL25	0.0266489		A	G	0.4716	871	0.315472	0.0513755	8.22514e-10	0.05988	G	A	0.419963	0.7519	0.03117	0.976062	0.0906703	0.0287139	0.0015901	-0.00266795	0.0189891	0.888266	0.0124943	0.0118067	0.289945	0.0182732	0.0180769	0.312083	0.0110865	0.00676374	0.101191	-0.0641925	0.041472	0.121658	0.135014	0.0454698	0.00298476	0.0316263	0.0198161	0.110491	0.00563564	0.00720749	0.434265	0.0117357	0.0130974	0.370235
rs4804835	19	7978407	CCL25	0.0337742		A	G	0.1934	871	0.363352	0.0614391	3.33859e-09	0.6892	A	G	0.219381	0.44	0.01062	0.981127	-0.0187434	0.0337603	0.578765	-0.0289636	0.0221488	0.19098	0.0146084	0.0136398	0.284163	0.0442713	0.0207363	0.032764	0.00775778	0.00783371	0.322024	-0.0303882	0.0481828	0.528246	-0.0476948	0.0538211	0.375524	-0.0337519	0.0232087	0.14587	-0.00730152	0.00837697	0.383416	-0.0150428	0.0152714	0.324612
rs7899	19	7991679	CCL25	0.040865		A	T	0.3903	871	-0.320165	0.0531259	1.6751e-09	0.212	A	T	0.297508	0.8026	0.02304	0.977666	0.0468591	0.0307102	0.127047	-0.0226495	0.0203464	0.265626	-0.000247074	0.01262	0.98438	0.0195243	0.019277	0.311144	0.00608737	0.00722027	0.399176	-0.0627348	0.0446021	0.159563	0.0247377	0.0485501	0.610381	0.00296542	0.0211712	0.888606	0.00410036	0.00770323	0.594524	0.00504596	0.0140258	0.719025
rs10421993	19	8021665	CCL25	0.0527786		T	C	0.4491	871	0.320907	0.0518055	5.84858e-10	0.8004	T	C	0.464972	0.3385	0.00652	0.995188	-0.0426468	0.0282187	0.130713	0.0212267	0.0184236	0.249261	0.000871417	0.0114816	0.939501	-0.00764511	0.0175788	0.663631	-0.00874771	0.00657324	0.183253	0.0496963	0.0400375	0.214516	-0.015905	0.0445267	0.720941	0.0271489	0.0192513	0.158471	0.00459851	0.00700143	0.511312	-0.00108224	0.0127429	0.932318
rs2081172	19	8041418	CCL25	0.0383446		G	C	0.2664	871	0.336092	0.058073	7.14791e-09	0.3366	G	C	0.322287	0.8043	0.0003066	0.999648	-0.0318063	0.030119	0.290959	0.0262646	0.0195245	0.178556	-0.0123374	0.012243	0.313594	-0.00597375	0.0187173	0.749607	-0.0157161	0.00700551	0.0248721	0.0587302	0.0422277	0.164287	0.0296992	0.0471841	0.529067	0.0121846	0.0204834	0.551944	0.00609533	0.00744793	0.413133	-0.0032953	0.0135751	0.808202
rs62124660	19	8099662	CCL25	0.0434126		A	G	0.0999	871	0.452307	0.0820531	3.54041e-08	0.7282	A	G	0.164472	0.09555	0.02229	0.978112	0.0231113	0.0377392	0.540276	0.028999	0.0247186	0.240729	0.00123337	0.0155445	0.936759	-0.0195476	0.0239557	0.414507	-0.00539435	0.0089052	0.544679	0.0990811	0.0524114	0.0586978	0.0747518	0.0586756	0.202669	0.0063407	0.0260153	0.80744	0.00367761	0.00946949	0.697747	-0.0138908	0.0173239	0.422652
rs58091556	19	8106049	CCL25	0.0791557		A	G	0.1386	871	0.610503	0.0730407	6.35732e-17	0.4308	A	G	0.171003	0.3319	0.0333	0.96738	0.0236435	0.0375159	0.528546	0.0334859	0.0245013	0.17172	-0.00297326	0.0154411	0.847307	-0.0269151	0.0239177	0.260453	0.00170609	0.00882909	0.846775	0.0652001	0.052782	0.216729	0.0644448	0.0585568	0.271092	0.00324184	0.0259013	0.900396	0.00752456	0.00940337	0.423596	-0.00735019	0.017161	0.668427
rs12986126	19	8107528	CCL25	0.0800461		G	A	0.381	871	-0.388866	0.0521394	8.7715e-14	0.74	G	A	0.370005	0.6343	0.002484	0.997828	-0.00896759	0.0289529	0.756766	-0.0102845	0.0189494	0.587313	-0.0149682	0.0118084	0.204946	0.0165931	0.0179935	0.356439	0.0067639	0.00674792	0.316166	-0.113685	0.0418188	0.00655761	0.0115888	0.0456705	0.79969	0.00349117	0.0197962	0.860015	0.0045969	0.00719758	0.523036	0.00466655	0.0130996	0.721664
rs11665660	19	8107703	CCL25	0.0854144		A	G	0.4491	871	0.399705	0.0505361	2.58842e-15	0.0578	A	G	0.433584	0.7835	0.01593	0.991907	0.0022396	0.0285066	0.937379	0.0223393	0.0186343	0.230596	0.0150693	0.0116287	0.19502	-0.0146277	0.0178647	0.412897	-0.00604574	0.0066605	0.364037	0.0803037	0.0403482	0.0465617	0.0289047	0.0449767	0.520446	0.0231659	0.0195245	0.235422	0.00322112	0.00710357	0.650224	0.00609781	0.0129106	0.636704
rs889316	19	8115374	CCL25	0.0657613		A	G	0.4461	871	-0.355586	0.0519131	7.40312e-12	0.6575	G	A	0.486297	0.2614	0.0473	0.971239	-0.0171061	0.0287217	0.551455	0.0226767	0.0187368	0.226172	0.0072477	0.0116796	0.534902	-0.00342133	0.0178706	0.848173	0.00804662	0.00669268	0.229247	0.036111	0.0406215	0.374023	0.0748153	0.0452504	0.0982572	0.010121	0.0196157	0.605881	0.0124743	0.00713075	0.0802284	0.00559757	0.012974	0.666144
rs1104768	19	8115720	CCL25	0.122297		G	T	0.3462	871	0.504296	0.0541669	1.27782e-20	0.8358	G	T	0.329355	0.2386	0	1	0.0157568	0.0296339	0.594924	0.00296306	0.0194142	0.878695	0.0127057	0.0120823	0.292985	0.0130113	0.0185029	0.481929	-0.00585058	0.00693578	0.398929	-0.0017566	0.0423014	0.966877	-0.0491922	0.0473579	0.298929	-0.0219417	0.0204083	0.282313	-0.000416003	0.00739228	0.955122	-0.0244649	0.0135073	0.0701056
rs111825581	19	8116242	CCL25	0.175003		T	C	0.1993	871	0.723149	0.0646164	4.49168e-29	0.01052	T	C	0.154484	0.8667	0.001818	0.996329	0.0137947	0.0388662	0.722644	0.0252321	0.0252691	0.31802	0.0204497	0.015792	0.195341	-0.00230554	0.0243817	0.924664	0.00201447	0.00909375	0.824686	-0.0106328	0.0557087	0.848632	0.0326669	0.0609478	0.591972	0.00946202	0.0266069	0.722124	0.00883116	0.00968482	0.361845	-0.0171353	0.0177702	0.334911
rs55755237	19	8120666	CCL25	0.0843869		T	C	0.453	871	0.375463	0.051051	1.91412e-13	0.1852	T	C	0.437428	0.7912	0.03471	0.978192	0.0487555	0.0286163	0.0884246	-0.00134111	0.0187675	0.943032	1.67552e-05	0.0116948	0.998857	0.0168253	0.0178923	0.347031	-0.00623836	0.00669918	0.351744	-0.119893	0.0412042	0.00361742	-0.0130034	0.0454015	0.774565	-0.0041704	0.0196486	0.831913	-0.012022	0.00714764	0.0925784	-0.0120022	0.0130058	0.356093
rs62124690	19	8120997	CCL25	0.132038		C	T	0.1376	871	0.709874	0.0733949	3.96599e-22	0.8949	C	T	0.0862949	0.9834	0.007169	0.986598	-0.0254569	0.0502465	0.612408	0.0225491	0.0321556	0.483148	0.0416545	0.0199212	0.0365318	0.0140015	0.030829	0.649707	0.00769823	0.0115556	0.50529	-0.00226469	0.0705935	0.974408	-0.072022	0.0808756	0.373182	-0.00842932	0.0340957	0.804734	0.00500277	0.0123451	0.685299	-0.00602477	0.0225551	0.789381
rs2032887	19	8121360	CCL25	0.237133		G	A	0.3007	871	0.719068	0.0560381	1.08851e-37	0.0627	G	A	0.233375	1	0.01663	0.985519	0.0409528	0.0331437	0.216603	0.0217763	0.0217015	0.315646	0.0175282	0.0135452	0.195648	0.0272571	0.0207044	0.188011	-0.00283775	0.00779192	0.715715	-0.0290029	0.0479161	0.54499	-0.0577652	0.0536142	0.281291	-0.0123361	0.0229573	0.591026	-0.000553676	0.00830973	0.946876	-0.01603	0.0151774	0.290886
rs10416347	19	8123069	CCL25	0.0459931		G	C	0.4388	871	-0.27679	0.0510378	5.85339e-08	0.4094	G	C	0.371686	0.2645	0.02066	0.985747	0.0259675	0.029236	0.374431	-0.0190874	0.0192468	0.321335	0.00226039	0.0119687	0.850204	0.0318685	0.0182634	0.0809958	-0.000786887	0.00685481	0.908609	-0.054014	0.0420942	0.199433	0.0628609	0.0461647	0.173303	0.0346011	0.0200111	0.0837921	-0.0106849	0.00731833	0.144283	0.00377392	0.0132833	0.776326
rs12460380	19	8123635	CCL25	0.139054		C	T	0.3859	871	0.510097	0.0536384	1.90821e-21	0.1871	C	T	0.356454	0.5813	0.0204	0.988683	0.00341597	0.0293949	0.907486	0.000745578	0.0192958	0.969178	-0.00366742	0.01203	0.760475	-0.00307092	0.018389	0.867372	0.0035036	0.00688129	0.610648	0.0171979	0.0419667	0.681953	-0.0427661	0.0470348	0.363221	-0.0250546	0.0202566	0.216139	3.32275e-05	0.00733857	0.996387	-0.00513188	0.0133625	0.700942
rs10418055	19	8134722	CCL25	0.10762		G	A	0.3717	871	-0.477462	0.0549429	3.61962e-18	0.1231	G	A	0.462427	0.9785	0.006912	0.994155	-0.0240201	0.0281923	0.394208	-0.000643171	0.0184705	0.972222	-0.0022145	0.011501	0.847312	-0.0140853	0.0175927	0.423344	-0.00501643	0.00658387	0.446103	-0.0632726	0.0403427	0.116793	-0.00220537	0.0446458	0.960603	-0.00881969	0.0193151	0.647944	0.000671001	0.00701586	0.923806	0.00386283	0.0127674	0.762229
rs73005512	19	8136839	CCL25	0.0527675		C	G	0.2081	871	-0.372958	0.0641155	5.99238e-09	0.7051	C	G	0.281288	0.2098	0.01574	0.987906	-0.0229388	0.0313061	0.463724	-0.00324332	0.0204481	0.873975	-0.00671615	0.0127496	0.598351	-0.0305844	0.0195888	0.118449	-0.00731401	0.00728444	0.31535	0.0145196	0.0442009	0.742541	-0.0407762	0.0496115	0.411127	-0.00345043	0.0213372	0.871535	0.00347948	0.0077494	0.653432	0.0104047	0.0140949	0.460401
rs17160147	19	8148042	CCL25	0.129015		C	G	0.3766	871	0.484462	0.0542769	4.42722e-19	0.894	C	G	0.315493	0.4133	0.007105	0.992074	-0.0110488	0.0302464	0.714893	0.0149262	0.0196986	0.448613	0.0071937	0.0122999	0.558642	0.000470577	0.0188407	0.980074	-0.00231888	0.00705475	0.742384	0.03582	0.0427239	0.401803	-0.0846367	0.0485065	0.0810108	-0.0141795	0.0207457	0.494297	-0.00990742	0.00753067	0.188305	0.000932538	0.0136934	0.945705
rs143904904	19	8149300	CCL25	0.0605458		G	A	0.05387	871	0.81281	0.112387	4.75108e-13	0.7632	G	A	0.0178438	0.4102	0.00863	0.933039	0.0641758	0.106925	0.548378	0.0615008	0.0698223	0.378415	0.0792184	0.0432617	0.0670794	0.077949	0.0664792	0.240983	0.0294536	0.025425	0.24668	-0.0704205	0.16181	0.663413	-0.0470737	0.178508	0.792006	0.0465596	0.074043	0.529469	0.0128056	0.0273758	0.63995	0.0385299	0.0491746	0.433314
rs10445641	19	8237350	CCL25	0.046605		G	A	0.09305	871	0.494219	0.087661	1.72199e-08	0.7091	G	A	0.134659	0.8636	0	1	-0.014872	0.0413038	0.7188	-0.0183626	0.027009	0.496586	-0.0174771	0.0168394	0.299328	-0.014907	0.0257667	0.562901	-0.00551834	0.00959718	0.565294	0.00555882	0.058455	0.924239	-0.0212655	0.0652105	0.744344	0.015335	0.027898	0.582539	-0.00928695	0.0102443	0.364646	-0.0231505	0.0187645	0.217301
rs10426036	19	8268224	CCL25	0.0332659		A	G	0.2551	871	0.304459	0.0600944	4.05523e-07	0.03199	A	G	0.324671	0.01654	0	1	-0.0171045	0.0298114	0.566132	-0.0135834	0.0194843	0.485711	-0.0151843	0.0121431	0.211139	-0.0434514	0.0186947	0.020111	-0.0121353	0.00694476	0.0805682	0.0222504	0.0421858	0.59789	0.017975	0.046885	0.701434	-0.00240782	0.0203665	0.90589	-0.00793318	0.00740409	0.283963	0.0159372	0.0134276	0.235269
rs12610227	19	8277517	CCL25	0.0558666		T	A	0.3668	871	0.317427	0.0536676	3.32507e-09	0.2812	A	T	0.486755	0.1696	0.03776	0.976462	0.0414415	0.0284857	0.14572	0.00258076	0.0186202	0.889766	0.0145214	0.0115959	0.210466	0.0400583	0.0177591	0.0240926	0.00431359	0.00664526	0.516259	-0.0409915	0.0407066	0.313935	0.00255598	0.0452491	0.954954	-0.00326948	0.0194685	0.866633	0.00972508	0.00708779	0.170036	-0.000417625	0.0128986	0.974171
rs117980716	20	44604252	CD40	0.0428889	0.338604	G	A	0.08031	871	-0.543639	0.0937302	6.62987e-09	0.6714	G	A	0.0521249	0.3891	0.006147	0.982905	0.057787	0.0609589	0.343147	-0.0152155	0.0411706	0.711702	0.0109203	0.0253711	0.666887	0.00875536	0.0387249	0.82113	0.00467015	0.0145736	0.748625	-0.161099	0.0956535	0.0921444	0.0953657	0.0946984	0.313912	0.0615687	0.041665	0.139486	0.00468326	0.0155626	0.763467	0.0106926	0.0282481	0.70504
rs13038175	20	44624097	CD40	0.0318241		A	G	0.1596	871	-0.353717	0.0709029	6.07709e-07	0.162	A	G	0.116764	0.5294	0.03982	0.952514	0.0166792	0.0442537	0.706248	-0.01881	0.02937	0.52188	-0.0113816	0.0182208	0.532202	-0.009963	0.0279441	0.721441	0.00706244	0.0103788	0.496208	-0.117845	0.0665319	0.0765168	-0.0534641	0.0717187	0.455988	-0.00870149	0.0306148	0.776238	0.0123912	0.0110584	0.262494	-0.0162666	0.0202988	0.422924
rs8121146	20	44631296	CD40	0.0585676		A	C	0.4231	871	-0.344371	0.0525564	5.66147e-11	0.05438	C	A	0.474822	0.2764	0.02062	0.988644	0.00234742	0.0283141	0.933926	-0.0221261	0.0185799	0.233707	-0.014225	0.0115416	0.217765	-0.0186857	0.0176875	0.290768	0.00857525	0.00660783	0.194376	-0.0518581	0.0404462	0.19979	0.0557284	0.0445268	0.210727	-0.00182682	0.0193642	0.924839	-0.00563201	0.0070503	0.424387	-0.00961102	0.0128183	0.453382
rs57236847	20	44668401	CD40	0.0875565		G	C	0.3893	871	-0.426688	0.0539017	2.45199e-15	0.324	G	C	0.385777	0.6736	0.005531	0.994754	-0.00530603	0.0286945	0.853296	-0.00855954	0.0187754	0.648469	0.00523514	0.0116884	0.654231	0.00467965	0.0179205	0.793989	0.00548421	0.00669105	0.412425	0.0213635	0.0407285	0.599907	0.0543421	0.0450705	0.227928	0.0149891	0.0196028	0.444484	0.00763625	0.00713337	0.284396	-0.0155754	0.0130039	0.231013
rs2297197	20	44673546	CD40	0.0898497		G	C	0.3315	871	-0.477886	0.0558133	1.10708e-17	0.724	G	C	0.282747	0.7116	0.04166	0.971903	0.0595682	0.0314608	0.0583038	-0.0110046	0.0208418	0.597496	0.0122478	0.0129143	0.342933	0.0106879	0.0197843	0.589045	0.00599891	0.00741319	0.418388	0.0236528	0.0450225	0.599336	0.0826237	0.0492326	0.093302	0.0263138	0.021635	0.223886	-0.00183482	0.00791963	0.816786	-0.00160437	0.0144066	0.911328
rs2297199	20	44674743	CD40	0.0928787		A	C	0.4677	871	0.443875	0.0542263	2.70945e-16	0.01193	C	A	0.486295	0.1224	0.04883	0.972685	0.00612086	0.028747	0.831388	-0.0235077	0.0187708	0.210443	-0.00228871	0.0116945	0.844838	-0.00601655	0.0178999	0.736778	0.0137519	0.00670495	0.0402666	-0.00979093	0.0409404	0.810989	0.130315	0.0451536	0.00390132	0.0488728	0.0196185	0.0127328	-0.0124842	0.00714549	0.0806115	0.0108622	0.0130086	0.403715
rs6074012	20	44700166	CD40	0.0878474		T	C	0.4618	871	-0.449667	0.0521015	6.10332e-18	0.1659	T	C	0.47922	0.5549	0.001754	0.997049	-0.0268366	0.0280871	0.339335	-0.00539363	0.0183637	0.768978	0.00783524	0.0114418	0.493476	-0.00495189	0.0175426	0.777731	-0.00503981	0.00655161	0.441746	0.01407	0.0399637	0.724787	-0.00495769	0.0443626	0.911019	0.0366673	0.0191993	0.0561561	0.000342085	0.00698002	0.960912	0.0156182	0.012702	0.218853
rs6017734	20	44724837	CD40	0.0628117		C	T	0.4652	871	0.362935	0.052965	7.26471e-12	0.3454	T	C	0.48014	0.9493	0.01347	0.993633	0.0182925	0.0281881	0.516374	-0.0333721	0.0184443	0.0703974	-0.000500672	0.011485	0.965228	0.0111116	0.0175718	0.527155	0.0110394	0.00657499	0.0931534	0.0557373	0.0402066	0.165664	0.0818976	0.0445303	0.0658943	0.0432203	0.0192788	0.0249703	-0.00168609	0.00700925	0.809903	0.00541445	0.012761	0.67135
rs182282247	20	44730041	CD40	0.0562134		A	G	0.02057	871	1.20209	0.188194	1.68634e-10	0.3498	A	G	0.0266998	1	0.007473	0.957059	0.0289131	0.0866456	0.73861	0.00662819	0.0572804	0.907879	0.0422076	0.0351556	0.229909	0.0121344	0.0541913	0.822821	0.0367936	0.0203041	0.0699666	0.134097	0.117478	0.253677	0.231059	0.12361	0.061586	0.0920042	0.0573354	0.108567	0.0101028	0.0217837	0.642807	-0.0167769	0.0402058	0.676477
rs6074021	20	44736796	CD40	0.14359		G	C	0.4579	871	0.557627	0.0520604	9.02228e-27	0.3138	G	C	0.443613	0.4937	0.008992	0.993135	-0.0275647	0.0282745	0.329611	-0.00450126	0.0184527	0.807281	-0.00281038	0.0115056	0.807028	-0.0174725	0.0176517	0.322247	0.0103528	0.00658609	0.115971	-0.0495721	0.040434	0.220199	0.015906	0.0444938	0.720727	-0.0391053	0.0193581	0.0433727	0.00385875	0.00702218	0.582656	-0.0214581	0.0127972	0.0935843
rs1535044	20	44739156	CD40	0.0444289		A	G	0.3457	871	0.293193	0.0530559	3.27407e-08	0.5804	A	G	0.301746	0.5599	0.009327	0.990854	-0.00567249	0.0306609	0.853223	-0.0131892	0.0200734	0.51115	-0.02433	0.0125268	0.0521094	-0.0143007	0.0191591	0.455414	-0.00153606	0.0071474	0.829836	0.0578674	0.043268	0.181086	-0.032246	0.0486855	0.507759	-0.0266974	0.0210816	0.205375	-0.00280278	0.00763018	0.713374	-0.00207866	0.0138856	0.881002
rs4812997	20	44741498	CD40	0.0792487		G	A	0.2674	871	0.462765	0.0586794	3.11214e-15	0.6896	G	A	0.292274	0.2004	0	1	0.00928887	0.0306475	0.761823	0.00928919	0.0200642	0.643384	0.00166194	0.012518	0.89438	-0.0122956	0.0192171	0.522284	0.00240572	0.00716585	0.737081	-0.0672244	0.0443752	0.129795	-0.00229916	0.0486393	0.962298	-0.0377394	0.0212076	0.0751546	0.00855375	0.00763284	0.262436	-0.0287979	0.0139821	0.0394341
rs1569723	20	44742064	CD40	0.251104		C	A	0.2556	871	-0.844077	0.0613968	5.24176e-43	0.8057	C	A	0.243286	0.1036	0	1	0.0141868	0.0324522	0.661995	-0.0365466	0.0215261	0.0895492	0.0053946	0.0132784	0.684546	0.0192777	0.0202094	0.340136	0.000367662	0.00760804	0.961457	0.0205096	0.0461299	0.656605	0.0910917	0.0503464	0.0704045	0.0712535	0.0219185	0.00115066	-0.0129965	0.00813057	0.109937	0.0092212	0.0147294	0.531288
rs66815221	20	44753427	CD40	0.0650081		G	A	0.1614	782	-0.83983	0.0736283	3.88701e-30	0.2217	G	A	0.11496	0.5745	0.0009586	0.995892	-0.040287	0.0451437	0.37217	-0.0638382	0.0297578	0.0319317	-0.0170813	0.0182428	0.349103	-0.0288349	0.0279608	0.302417	-0.00821655	0.0103979	0.429402	0.0237597	0.0626703	0.704597	0.0199369	0.0694832	0.774165	0.0271966	0.0300725	0.365801	-0.0204923	0.011143	0.0659106	0.00904435	0.0201096	0.652888
rs12480534	20	44761485	CD40	0.0417025		G	T	0.3168	871	-0.303172	0.0567112	8.99723e-08	0.4697	G	T	0.276592	0.1214	0.0001464	0.999801	-0.0449876	0.0316004	0.15455	-0.0316975	0.0205986	0.12385	-0.00896246	0.0127777	0.483046	-0.0295177	0.0196423	0.1329	0.00391937	0.00729884	0.591277	0.0173528	0.0443958	0.695896	0.030332	0.0490584	0.536388	0.00967882	0.0213488	0.650286	-0.0146373	0.00780158	0.0606276	-0.0128389	0.0142006	0.365935
rs1535043	20	44767724	CD40	0.0756345		A	T	0.3805	871	0.426633	0.05289	7.23907e-16	0.3527	A	T	0.439691	0.06882	0.001713	0.995904	-0.0311445	0.0281831	0.269127	0.0182441	0.0184088	0.321661	0.00262846	0.0114728	0.818789	-0.0216493	0.0175877	0.218347	0.0113535	0.00656571	0.0837707	-0.031432	0.0401824	0.434078	0.0271448	0.0444151	0.541093	-0.0262236	0.0192979	0.174185	0.00106208	0.00700119	0.879424	-0.0318068	0.0127628	0.0126971
rs6124769	20	44781537	CD40	0.0606613		G	C	0.2032	871	-0.434372	0.063615	8.60279e-12	0.2477	G	C	0.272634	0.86	0.01556	0.985419	0.0191824	0.0315469	0.543148	-0.0110763	0.020698	0.592555	0.0054083	0.0128497	0.673835	-0.00849339	0.0197366	0.666951	0.00126252	0.00736395	0.863873	-0.0273803	0.0451815	0.544511	0.0664008	0.0491856	0.177015	0.0279532	0.0214656	0.192836	-0.00886078	0.00787357	0.260426	0.0148719	0.014245	0.29648
rs4142256	20	44787538	CD40	0.0627018		C	G	0.2439	871	-0.433049	0.0609473	1.20065e-12	0.1741	C	G	0.146566	0.5291	0.007431	0.990426	-0.00517737	0.0394872	0.895684	-0.0173437	0.0258792	0.502744	-0.00132301	0.0160367	0.93425	0.0222401	0.0243179	0.360424	0.004688	0.00917851	0.60952	-0.0922487	0.0578464	0.110775	0.0160468	0.0618139	0.795174	0.0296933	0.0266821	0.26577	-0.0212848	0.00986124	0.0308945	0.00785561	0.0177988	0.658955
rs2425759	20	44796128	CD40	0.0358552		C	T	0.3497	871	-0.280459	0.053915	1.97292e-07	0.2709	C	T	0.307932	0.8523	0.002522	0.99683	0.0118449	0.03017	0.69461	0.0192457	0.0196991	0.328576	0.00992925	0.0122972	0.419412	0.00960375	0.0188364	0.610157	0.0056459	0.00704694	0.423025	-0.0999036	0.0438711	0.0227739	0.0462976	0.0473851	0.328544	0.0226109	0.0206239	0.272929	-0.0120562	0.00753793	0.109731	-0.0105514	0.013718	0.441794
rs6018630	20	46302940	CD40	0.0278212		C	T	0.3737	871	0.264951	0.0536265	7.78565e-07	0.3853	C	T	0.476608	0.08159	0.01394	0.990378	-0.015452	0.0282083	0.583841	0.026195	0.0184511	0.155697	0.00644464	0.0114857	0.574728	0.00390208	0.017581	0.824354	0.00441431	0.00657368	0.501894	-0.0358171	0.0401319	0.372133	0.022863	0.0444834	0.607275	0.00281203	0.0192696	0.883976	-0.0112206	0.00701056	0.10948	0.00445357	0.0127499	0.726862
rs6094776	20	46306544	CD40	0.0332249		C	T	0.3198	871	-0.282876	0.0557005	3.80399e-07	0.5175	C	T	0.312547	0.1377	0.006183	0.992851	0.000309868	0.0303605	0.991857	-0.010832	0.0199003	0.586226	-0.000626106	0.0123717	0.959638	0.00482875	0.0189315	0.798674	0.00845413	0.00707538	0.232139	0.0146483	0.0431339	0.734157	-0.0545432	0.0484681	0.260444	-0.0212226	0.0208492	0.308721	0.0141788	0.00753324	0.0598134	-0.0204625	0.0137855	0.137716
rs73139011	20	46475141	CD40	0.0442475		C	G	0.02302	871	0.963441	0.177516	5.71989e-08	1	C	G	0.0218726	0.8083	0.02137	0.879356	0.0602375	0.104077	0.56274	-0.0602839	0.0720811	0.402967	-0.00798524	0.0438429	0.855478	-0.100279	0.0698766	0.151262	-0.0135897	0.0250876	0.588033	-0.0455207	0.156002	0.770443	-0.271269	0.193972	0.161966	-0.0585299	0.0755615	0.438576	-0.0146232	0.0269449	0.58733	0.0211227	0.0482763	0.661722
rs10792266	11	60101403	CD6	0.0301275	0.268905	A	G	0.1112	871	-0.428815	0.080714	1.07968e-07	0.8741	A	G	0.267508	0.5946	0.003263	0.995509	-0.0180045	0.0319056	0.572548	-0.0139672	0.0207859	0.501611	0.0112465	0.0128876	0.38285	0.00144527	0.0198123	0.941847	0.0033988	0.00739234	0.645678	-0.0519192	0.0456701	0.255609	-0.0481443	0.0507288	0.342593	0.0338668	0.0215391	0.115872	0.00857554	0.0078744	0.276136	0.00629245	0.0143359	0.660712
rs72916945	11	60628696	CD6	0.044527		T	C	0.04456	871	-0.684411	0.123491	2.98683e-08	0.4473	T	C	0.0533531	0.03989	0.01772	0.953186	-0.0136571	0.0647288	0.832896	-0.0617883	0.0433042	0.153624	-0.0532015	0.026855	0.0475844	0.0239003	0.0399839	0.550008	-0.0112527	0.015102	0.456203	0.00286671	0.0917765	0.975082	0.0774555	0.0988527	0.433307	-0.0306231	0.0447599	0.493872	-0.0031492	0.016052	0.844464	0.0594235	0.028459	0.0367942
rs491600	11	60733626	CD6	0.0294328		A	G	0.1342	871	-0.368202	0.0746711	8.1815e-07	0.8926	A	G	0.236006	0.9617	0.01385	0.986851	-0.0107374	0.0338658	0.7512	-0.0191071	0.0222136	0.389706	-0.018504	0.0138181	0.180534	0.019121	0.0209769	0.362018	0.00816781	0.00787306	0.299531	0.0553537	0.0475159	0.244039	0.0347664	0.0530138	0.511953	-0.0237999	0.0232685	0.306384	0.0064853	0.00839187	0.439637	0.00788505	0.0152394	0.604868
rs11230539	11	60740299	CD6	0.0541225		T	A	0.06121	871	-0.65111	0.10633	9.15606e-10	1	T	A	0.107795	0.559	0.01411	0.982308	-0.0280705	0.0456674	0.538771	-0.00362347	0.0295957	0.902557	-0.0314612	0.0186004	0.0907544	-0.0318883	0.0285366	0.2638	-0.00341077	0.0105447	0.746349	0.0589766	0.0628766	0.348259	0.0424356	0.0705869	0.547719	0.0077788	0.0308428	0.80088	0.00980066	0.011202	0.381627	0.0459984	0.0200661	0.0218859
rs11230563	11	60776209	CD6	0.174622		T	C	0.168	871	-0.78461	0.0677585	5.23484e-31	0.8226	T	C	0.342789	0.1801	0.0006188	0.999171	-0.0362715	0.0296401	0.221055	0.0321075	0.0191976	0.0944308	0.00078163	0.0120125	0.94812	-0.00615537	0.0184037	0.73803	0.00934327	0.00687289	0.174008	0.103598	0.0413478	0.0122266	0.0119044	0.0465601	0.7982	-0.0134015	0.0202266	0.507609	0.00205391	0.00732932	0.7793	-0.00171873	0.0133432	0.897508
rs74860834	11	60778513	CD6	0.0362073		C	T	0.2076	871	0.452974	0.0656143	5.07082e-12	0.6344	C	T	0.234599	0.9783	0.002216	0.998534	0.00575264	0.0326581	0.860178	-0.0170089	0.0215084	0.429059	0.00855975	0.0133088	0.520117	0.0274363	0.0202518	0.175494	0.000643693	0.00763774	0.932835	-0.0845637	0.0476015	0.0756519	-0.0591483	0.0525638	0.260475	0.0224873	0.0222701	0.312613	-0.00696289	0.00815503	0.393207	-0.00745716	0.014845	0.615432
rs175102	11	60810757	CD6	0.118222		G	A	0.2248	871	-0.578236	0.0603615	9.74764e-22	0.2438	G	A	0.426929	0.8062	0.02036	0.987325	-0.0459106	0.0288306	0.111289	0.00582739	0.0187445	0.755888	0.00624964	0.0116792	0.592574	0.00202244	0.0179104	0.910094	0.00133463	0.00669073	0.841892	0.0422813	0.0406994	0.298867	0.0578529	0.0451316	0.199887	0.00428113	0.0196059	0.827149	-0.00185967	0.00713357	0.79433	0.00482691	0.0129716	0.709808
rs55661383	11	60813114	CD6	0.0921567		T	C	0.04358	871	-0.961258	0.124878	1.387e-14	0.1199	T	C	0.077954	0.7802	0	1	-0.0558961	0.052449	0.286549	0.0172217	0.0333109	0.605158	0.0213323	0.0207136	0.303072	0.0341417	0.0316362	0.2805	-0.00906305	0.0119845	0.449511	0.0784773	0.07071	0.267065	0.100823	0.0779328	0.195765	-0.0572903	0.0359841	0.111362	0.00209348	0.0127423	0.8695	0.0389626	0.0228351	0.08796
rs12276967	11	60813931	CD6	0.130241		G	A	0.1087	871	-0.832745	0.0830661	1.18251e-23	0.7463	G	A	0.211083	0.1403	0.01502	0.985465	-0.0455902	0.0350291	0.193089	0.0172513	0.0225052	0.443353	0.00165783	0.0140784	0.90626	-0.00854486	0.0216551	0.693146	0.00133472	0.00806895	0.868618	0.0609631	0.0484907	0.208676	0.0849651	0.0534021	0.1116	0.0084653	0.0236539	0.720432	0.0109602	0.00858231	0.201577	0.0391731	0.0154819	0.0113983
rs12281060	11	60820095	CD6	0.0349425		A	T	0.07982	871	-0.514706	0.0942218	4.68935e-08	0.3932	A	T	0.152725	0.3771	0.01479	0.979722	-0.00219299	0.0415101	0.957867	0.0283481	0.0268635	0.291306	0.0149334	0.0168197	0.374621	0.040438	0.0255242	0.113125	0.00700105	0.00966237	0.468717	0.0222826	0.0585622	0.703578	-0.0646497	0.0671443	0.335624	-0.0125043	0.0285423	0.661315	0.00802726	0.0102983	0.435701	-0.0330277	0.0189919	0.0820276
rs415742_1	11	60821968	CD6	0.0633989		C	G	0.1381	871	-0.495296	0.0718717	5.52489e-12	0.04908	C	G	0.264059	0.5677	0.01438	0.989258	-0.0391796	0.0321017	0.222282	-0.00106238	0.0208034	0.959272	0.000786318	0.012967	0.951646	-0.00795472	0.0198729	0.68895	0.00531548	0.00742292	0.473936	0.0556713	0.0447915	0.213905	0.123794	0.048951	0.0114409	0.0245322	0.0216688	0.257573	-0.0047613	0.0079227	0.547861	0.0293229	0.014308	0.0404222
rs175110	11	60824609	CD6	0.102704		T	G	0.1523	871	-0.579022	0.0714509	5.32799e-16	0.3977	T	G	0.316724	0.4089	0.006603	0.994625	-0.0330626	0.0303823	0.276499	0.0169302	0.0196764	0.389553	0.0119476	0.0122803	0.330597	0.00990704	0.0188392	0.598976	0.00273481	0.00704173	0.697741	0.0537042	0.0426369	0.207824	0.035232	0.0474482	0.457762	-0.00508176	0.0207063	0.80613	0.0115694	0.00749521	0.122691	-0.00288753	0.0136599	0.832585
rs195162	11	61724514	CD6	0.0371986		C	T	0.08864	871	-0.458189	0.0873328	1.55043e-07	0.0001355	C	T	0.0893973	0.9575	0.001992	0.996666	0.0284719	0.0496192	0.566097	-0.0437051	0.0333295	0.189756	-0.0121627	0.0205263	0.553488	0.00748157	0.031238	0.810716	-0.00332366	0.0117161	0.776653	0.0748389	0.0693222	0.280329	-0.0866639	0.0822594	0.292091	-0.0456163	0.0349404	0.191707	0.000649701	0.0124647	0.95843	-0.0170466	0.0228441	0.455536
rs78521038	3	45176513	CDCP1	0.073124	0.146273	A	G	0.2253	871	-0.438863	0.0627222	2.6164e-12	0.05946	A	G	0.16867	0.2366	0.03607	0.962034	0.0630472	0.0378131	0.0954474	0.0435153	0.0248966	0.0804914	-0.00708598	0.0157385	0.652542	0.0206199	0.0239155	0.388578	-0.00597325	0.00902019	0.507838	0.0413344	0.0539048	0.443198	-0.0380521	0.0617932	0.538028	-0.0550776	0.0269214	0.0407696	0.00421783	0.00959515	0.660242	0.00533364	0.0174675	0.760102
rs7622796	3	45186720	CDCP1	0.0616899		T	C	0.4652	871	-0.313708	0.0511732	8.76964e-10	0.5297	C	T	0.498173	0.8911	0.007611	0.994507	-0.0355445	0.028099	0.20588	0.00450126	0.0183761	0.806493	0.0057238	0.0114532	0.617246	-0.0304549	0.0175273	0.0822871	-0.0190689	0.0065582	0.00364157	0.0205443	0.0400166	0.607675	0.00999688	0.0445511	0.822453	0.00419796	0.0192335	0.827224	-0.00811255	0.00699216	0.245953	-0.000354088	0.0127262	0.977803
rs12488679	3	45209293	CDCP1	0.0496768		G	T	0.3247	871	-0.311128	0.0556926	2.31659e-08	0.8865	G	T	0.265021	0.2792	0.0001216	0.999595	0.0694255	0.0315234	0.0276408	0.0400876	0.0207597	0.0534796	-0.00320386	0.01307	0.806356	0.025023	0.019898	0.208548	0.000313634	0.00747593	0.966536	-0.0192656	0.0458382	0.67427	0.0270945	0.0502921	0.590065	-0.0404757	0.0221382	0.0675021	0.00578785	0.00796101	0.467211	0.0245771	0.0144176	0.0882585
rs9850250	3	45213371	CDCP1	0.0699936		T	A	0.4711	871	0.354434	0.0531763	2.64182e-11	0.6153	T	A	0.434803	0.09579	0.01292	0.991008	0.0338854	0.0282315	0.230034	0.0293847	0.0185238	0.112667	0.0167395	0.0115416	0.146955	-0.0117313	0.0176936	0.507315	0.00637831	0.00661537	0.334963	0.0189369	0.0402677	0.638159	-0.0482043	0.0449619	0.283669	0.00566352	0.0193821	0.77013	0.00300827	0.00705355	0.66975	-0.0113974	0.0128579	0.375395
rs2372872	3	45219109	CDCP1	0.0570823		A	G	0.3355	871	0.31434	0.0537479	4.96274e-09	0.5745	A	G	0.26385	0.1465	0.01001	0.991499	0.0282256	0.0319308	0.376717	0.0191658	0.0209188	0.359562	0.013999	0.0130587	0.283719	-0.0306739	0.0202026	0.128935	-0.0120441	0.00751266	0.108897	0.053575	0.045221	0.236121	0.003765	0.0508654	0.940995	0.0194538	0.0219082	0.374558	-0.00304646	0.008007	0.703594	-0.0284502	0.0146719	0.0524901
rs11915664	3	45623999	CDCP1	0.0440477		T	A	0.2282	871	-0.33842	0.0631141	8.22926e-08	0.328	T	A	0.119725	0.1046	0.02595	0.966801	-0.045963	0.0446995	0.303824	0.0177238	0.0286153	0.535665	-0.00265607	0.0179432	0.882322	0.0445761	0.0270532	0.0994102	0.0116556	0.0102273	0.254431	-0.0388894	0.063502	0.540265	-0.0410563	0.0708819	0.56244	-0.0317882	0.0304392	0.296339	-0.00284501	0.0109465	0.79494	0.0136137	0.0197887	0.491482
rs111410234	3	46460675	CDCP1	0.0404587		T	C	0.2429	871	-0.322428	0.0598009	6.97947e-08	0.0003292	T	C	0.150498	0.7133	0.004591	0.99508	0.0908376	0.0375157	0.0154642	-0.0458753	0.0256987	0.0742412	-0.0176853	0.0158607	0.264834	0.00973692	0.0240294	0.685324	0.018293	0.00899752	0.0420414	-0.0499488	0.0559376	0.371891	-0.0550565	0.0622654	0.376575	-0.0183051	0.02661	0.491514	0.00728767	0.00961142	0.448313	0.00067478	0.017517	0.969272
rs877681	3	46702573	CDCP1	0.0409538		C	G	0.4138	871	0.24833	0.0500255	6.90311e-07	0.006716	C	G	0.479518	0.4668	0.04964	0.972062	0.0124911	0.0287266	0.663689	0.0122584	0.0188141	0.514688	-0.0148461	0.01172	0.20525	-0.0246272	0.0179632	0.170383	0.00992816	0.00671434	0.139234	-0.0368139	0.0408237	0.367174	0.0732114	0.0455568	0.108047	0.0224399	0.0196631	0.25378	0.0169212	0.00715607	0.0180498	-0.0172582	0.0130199	0.184995
rs6106715	20	23770266	CST5	0.0581017	0.284208	G	C	0.4574	549	0.389212	0.0657441	3.2173e-09	0.004592	G	C	0.331472	0.01344	0.001028	0.999021	0.0411095	0.0295577	0.164279	0.0369526	0.0193895	0.0566752	0.0138385	0.0121126	0.25325	-0.018732	0.0186316	0.314709	-0.00754126	0.00695684	0.278362	0.0177281	0.0422681	0.67491	0.051552	0.0467293	0.269939	-0.0295395	0.0205111	0.149818	-0.00692974	0.00741873	0.350259	-0.000971542	0.0134832	0.942558
rs6083261	20	23770704	CST5	0.0516324		G	A	0.3144	549	-0.3728	0.0705274	1.25095e-07	0.1914	G	A	0.316322	0.01772	0.02771	0.984225	-0.00516399	0.0305086	0.865589	-0.0593172	0.020181	0.00328991	0.00271208	0.0124292	0.827272	-0.00958838	0.0190881	0.615442	0.00735219	0.00711214	0.301252	0.0492945	0.0429827	0.251446	-0.0586194	0.0488499	0.230142	-0.0108224	0.0209376	0.605234	0.00532763	0.00758324	0.482334	0.0104663	0.0137776	0.447458
rs117394912	20	23781168	CST5	0.0557951		T	A	0.1361	549	0.439286	0.0890236	8.03607e-07	0.1099	T	A	0.132839	0.8874	0.003992	0.993897	0.00552919	0.0407606	0.892098	0.0270596	0.0265038	0.307268	0.00494713	0.0166302	0.766101	-0.003989	0.025457	0.875485	-0.00450776	0.00954921	0.636887	0.0283459	0.0575623	0.62241	0.0562243	0.0634218	0.375341	-0.039645	0.028376	0.162373	-0.00846578	0.0101954	0.406341	-0.0142214	0.0185941	0.44437
rs6083306	20	23838511	CST5	0.0405493		C	G	0.3555	549	-0.32082	0.0655798	9.97878e-07	0.04072	C	G	0.45403	0.3687	0.009882	0.993036	0.0518738	0.0281404	0.065272	0.00215409	0.0184586	0.907099	-0.00399445	0.0114999	0.72833	-0.00338302	0.0176035	0.847602	0.00196004	0.00658435	0.765946	-0.0393651	0.0403327	0.32906	0.031903	0.0445798	0.474216	0.0179796	0.0192942	0.351406	-0.0124353	0.00702373	0.0766491	-0.00736307	0.0127737	0.564329
rs6049187	20	23841049	CST5	0.0682541		A	G	0.2478	549	-0.434668	0.0766979	1.45088e-08	0.06439	A	G	0.203288	0.6614	0.005895	0.994214	-0.040312	0.0350692	0.25035	-0.0181067	0.0227846	0.426795	0.014166	0.0140762	0.314232	0.0233859	0.0215299	0.277388	0.00424682	0.00808111	0.599219	0.0521368	0.0487554	0.28491	-0.0114384	0.0550876	0.835511	0.0022622	0.0237242	0.924034	-0.000280117	0.00862699	0.974097	0.0101437	0.0156533	0.516969
rs6036561	20	23850053	CST5	0.162708		G	A	0.2493	549	0.652334	0.0717592	9.84893e-20	0.9334	G	A	0.195373	0.0008046	0.005829	0.992388	-0.0305584	0.0362511	0.399248	0.0032638	0.0234982	0.889532	-0.00151947	0.0146502	0.917395	0.00396983	0.0223612	0.859091	-0.0160103	0.00841978	0.0572346	0.00225234	0.0511376	0.964869	0.0369071	0.0561763	0.511189	-0.0407867	0.02493	0.10183	0.0082833	0.00894187	0.354264	-0.00134379	0.0163007	0.934298
rs4239743	20	23859017	CST5	0.161429		C	A	0.4985	549	0.59937	0.0640906	8.60756e-21	0.5313	C	A	0.450211	0.3934	0.009409	0.994581	0.0202642	0.0282312	0.472884	0.00934392	0.0185051	0.613602	-0.00375138	0.0115288	0.744883	-0.00890759	0.0176328	0.613438	-0.0100607	0.00660636	0.12779	0.0118346	0.0403199	0.769128	-0.0318302	0.0447461	0.476867	-0.0125433	0.0193773	0.517424	0.00812741	0.00703722	0.248124	-0.0066801	0.0128156	0.602195
rs13037793	20	23872373	CST5	0.0508311		A	T	0.2968	549	0.378308	0.0709151	9.57257e-08	0.6529	A	T	0.366883	0.9318	0.04043	0.972765	-0.00600442	0.0299311	0.841005	0.0473034	0.0194872	0.0152072	-0.00150648	0.012209	0.901798	-0.0314276	0.0188016	0.0946159	-0.00318214	0.00698267	0.648591	-0.0622549	0.0429936	0.147616	-0.00663987	0.0477722	0.889458	-0.0083947	0.0205206	0.682476	0.00631737	0.0074353	0.395522	0.00105892	0.0135339	0.937635
rs2263705	20	23914455	CST5	0.0800833		T	C	0.08178	549	0.717882	0.110835	9.35559e-11	0.3003	T	C	0.154318	0.3107	0.02856	0.968916	-0.0722137	0.0421843	0.086922	0.0339313	0.0264988	0.200376	0.00475844	0.0166861	0.77551	-0.00769366	0.0256578	0.764286	0.00854633	0.0095605	0.371364	-0.0821543	0.0601897	0.172277	-0.0259205	0.0652747	0.691295	-0.00904467	0.0281904	0.74833	0.00755014	0.0101897	0.458718	0.000316272	0.018589	0.986426
rs118005442	20	23917136	CST5	0.0574773		T	G	0.1308	549	-0.53071	0.103498	2.93256e-07	0.02634	T	G	0.0573102	0.2636	0	1	-0.0522706	0.0600771	0.384268	-0.0571049	0.0394356	0.147601	0.0181151	0.023782	0.44623	0.0370091	0.0360421	0.304501	0.00603227	0.0136937	0.659564	0.0720063	0.0810869	0.374533	-0.063505	0.0956452	0.506713	-0.0242306	0.0406625	0.551245	0.0177492	0.0145516	0.222561	0.0468588	0.0261287	0.0729114
rs116162831	20	23928581	CST5	0.0643987		C	T	0.07982	549	0.638045	0.111561	1.07009e-08	0.6711	C	T	0.0616923	0.8232	0.0004641	0.998126	-0.147118	0.0631979	0.0199175	0.02072	0.0384177	0.589656	0.0171585	0.0240115	0.474858	0.0152328	0.0367206	0.678267	0.00765881	0.0138008	0.578927	-0.0733816	0.0871346	0.399697	-0.125833	0.0990107	0.203761	-0.0567722	0.0415759	0.172093	0.00759219	0.0147118	0.605812	-0.026478	0.0271501	0.32944
rs4815261	20	23952699	CST5	0.0410821		G	A	0.2537	549	0.361755	0.0711577	3.69861e-07	0.6803	G	A	0.247112	0.7297	0.00692	0.993334	-0.0351473	0.0337834	0.298168	0.0417512	0.021666	0.0539749	0.0104744	0.0136172	0.441773	0.0013251	0.0208521	0.949331	0.00323032	0.00780958	0.679141	-0.0649765	0.0484343	0.179745	-4.02476e-05	0.0530059	0.999394	-0.00953587	0.022971	0.67805	-0.00127883	0.00832319	0.877888	-0.0167209	0.0152091	0.271595
rs3859642	20	23973997	CST5	0.047855		A	G	0.06856	549	0.576875	0.115177	5.48339e-07	0.1341	A	G	0.0514788	0.1031	0.003321	0.981112	-0.125628	0.074465	0.0915899	-0.00424669	0.0460488	0.926522	0.00133511	0.0286306	0.962806	-0.00416146	0.0439733	0.924604	1.22656e-05	0.0164041	0.999403	0.0693995	0.0969795	0.474232	-0.1577	0.119452	0.18677	-0.0203853	0.0485787	0.674753	-0.00325421	0.017512	0.85258	0.0268977	0.03147	0.392712
rs115534052	4	75128036	CXCL10	0.123772	0.259719	G	A	0.04554	871	1.08177	0.127312	1.94574e-17	0.01509	G	A	0.0209783	0.4139	0	1	0.13242	0.089864	0.140599	-0.0947984	0.0649579	0.14446	-0.0139436	0.038981	0.720566	-0.0303851	0.0604975	0.615489	-0.00787736	0.0222658	0.723498	0.080028	0.130852	0.540807	-0.223839	0.168245	0.183375	-0.0315621	0.0662925	0.634	0.00402695	0.023792	0.865595	0.0188283	0.0429697	0.661259
rs182110870	4	75421173	CXCL10	0.0574384		G	A	0.09354	871	0.496477	0.0860776	8.03188e-09	0.2652	G	A	0.0409173	0.5484	0.03817	0.890115	-0.0254297	0.0802907	0.751456	0.0336135	0.0509282	0.509242	-0.0140183	0.0324245	0.665496	-0.0227041	0.0498898	0.649048	0.00149712	0.0184526	0.935336	0.130573	0.107249	0.223423	0.0602869	0.121174	0.618821	0.0245401	0.0534725	0.646285	-0.00852425	0.0197687	0.666323	-0.00344282	0.0358996	0.923599
rs77547747	4	75682041	CXCL10	0.0599909		C	T	0.08227	871	0.602578	0.0947011	1.97911e-10	0.8377	C	T	0.0555632	0.02303	0	1	-0.19733	0.0659668	0.00277746	-0.0359808	0.0401092	0.369682	-0.0318304	0.0249571	0.202165	0.00118981	0.0377027	0.974825	-7.37059e-05	0.0140933	0.995827	0.115254	0.0819454	0.159583	0.0921218	0.091593	0.314524	-0.0393445	0.0420712	0.349691	-0.0104365	0.0150923	0.489245	-0.0497183	0.0279715	0.0754925
rs11097468	4	75713013	CXCL10	0.0438919		T	C	0.118	871	0.437225	0.0804579	5.50404e-08	0.5492	T	C	0.0605444	0.1164	0.0005387	0.997219	-0.11339	0.0610947	0.0634569	0.00657032	0.0378954	0.862352	-0.00777811	0.023774	0.74354	0.0514374	0.0356037	0.148536	0.00827342	0.0135271	0.540791	0.0559015	0.0810151	0.490186	0.0878105	0.0884882	0.321031	0.00540031	0.0397475	0.891928	0.0104925	0.014437	0.467362	-0.00670161	0.0264178	0.799744
rs17000106	4	75954250	CXCL10	0.0953523		G	A	0.07101	871	0.751363	0.10064	8.27641e-14	0.08954	G	A	0.0807412	0.8044	0	1	-0.014094	0.0506982	0.781013	0.0471836	0.0322986	0.144056	0.0220015	0.0203558	0.279764	-0.00664119	0.0315977	0.833527	-0.00411176	0.0117566	0.726534	-0.000136666	0.071783	0.998481	-0.100343	0.0831771	0.22767	-0.0656675	0.0354521	0.0639846	0.00922266	0.0124927	0.460365	0.045152	0.02241	0.043924
rs77313982	4	76216422	CXCL10	0.116731		A	G	0.05387	871	1.01791	0.119737	1.87618e-17	0.2091	A	G	0.046861	0.8987	0.002649	0.989791	0.0721715	0.0634855	0.255614	-0.0193933	0.0431314	0.652975	-0.0670991	0.0273475	0.0141445	-0.0788448	0.0421658	0.0615012	-0.00424681	0.0152963	0.781292	-0.0917884	0.0972741	0.345371	-0.0776686	0.106892	0.467466	-0.0116228	0.0449396	0.795919	0.00835244	0.0162593	0.607461	0.000381832	0.0296288	0.989718
rs77608669	4	76278774	CXCL10	0.091872		A	C	0.05436	871	0.900559	0.11898	3.76209e-14	0.5343	A	C	0.0451338	0.243	0.001887	0.990935	0.13054	0.0624532	0.0366	-0.00474645	0.0433209	0.912754	-0.0392182	0.0272963	0.150787	-0.0870312	0.0427661	0.0418457	-0.00294355	0.0154338	0.848744	-0.0658275	0.0969411	0.497109	-0.156694	0.112321	0.162997	-0.0480404	0.0462213	0.298638	0.0347275	0.0162817	0.0329321	0.0162236	0.0296727	0.58455
rs35304407	4	76467668	CXCL10	0.0625075		T	C	0.09354	871	0.526991	0.0887505	2.88704e-09	0.7105	T	C	0.10079	0.7703	0	1	0.00710483	0.045499	0.875912	-0.0368801	0.0303031	0.223589	-0.00271908	0.0185799	0.883648	-0.0416576	0.0288991	0.149448	0.00967454	0.0106194	0.36228	-0.087786	0.0672432	0.191722	-0.0729847	0.0745914	0.327847	-0.0197688	0.0315407	0.530809	-0.0044628	0.0113791	0.694917	0.00365035	0.0205918	0.859295
rs6535531	4	76474866	CXCL10	0.0461657		C	T	0.3247	871	0.285223	0.0554816	2.735e-07	0.07483	C	T	0.359984	0.1819	0.0096	0.993212	-0.0536289	0.0296406	0.0704036	-0.00786743	0.0192403	0.682611	0.00776897	0.0119659	0.51617	0.0133773	0.0183312	0.465539	0.0135688	0.00685323	0.047713	-0.0113642	0.0418832	0.786136	-0.0169687	0.0464862	0.715092	-0.0106475	0.0201481	0.597177	0.00347838	0.00730989	0.634185	0.00506355	0.0132902	0.703204
rs2306175	4	76489345	CXCL10	0.0510047		T	C	0.3115	871	0.303168	0.0551147	3.78367e-08	0.5113	T	C	0.23869	0.6891	0	1	-0.0317056	0.0329839	0.33643	-0.00458691	0.0214238	0.830466	0.00617147	0.0133041	0.642737	0.00622718	0.0203875	0.760031	0.0127311	0.00761813	0.0946915	0.0207097	0.0463226	0.65482	-0.102291	0.0531806	0.0544206	-0.00464543	0.0224244	0.835886	-0.000594365	0.00814101	0.941799	0.00161932	0.014796	0.912851
rs34868353	4	76658430	CXCL10	0.0403677		A	G	0.1357	871	0.399187	0.0747768	9.37806e-08	0.4219	A	G	0.0524148	0.7357	0.007876	0.973215	0.0330894	0.0623673	0.595726	0.00222727	0.0413326	0.957025	-0.0043898	0.0258413	0.865108	0.0626255	0.0383372	0.102355	0.0143145	0.0147043	0.330309	-0.116514	0.0944722	0.217458	-0.113668	0.104647	0.27739	0.0459099	0.0423657	0.278517	0.00240971	0.0157257	0.878214	0.0130606	0.028463	0.646334
rs13149410	4	77174072	CXCL10	0.079598		C	T	0.05142	871	0.78677	0.117651	2.27249e-11	0.1825	C	T	0.039711	0.1689	0	1	0.0692184	0.067287	0.303619	-0.0264368	0.0459261	0.564859	0.000789411	0.0282226	0.977685	0.0856256	0.0416536	0.0398155	0.00521443	0.0161473	0.74675	0.189699	0.0905245	0.0361221	-0.202201	0.120793	0.0941412	0.0196925	0.0471969	0.676502	-0.0140748	0.0173845	0.418159	-0.00718101	0.0315389	0.819889
rs344110	4	77713790	CXCL10	0.0534698		T	C	0.06415	871	0.638867	0.104853	1.10836e-09	1	T	C	0.0148403	0.1222	0.008338	0.926032	-0.00925958	0.1207	0.93885	-0.00416443	0.0784295	0.957654	-0.0550086	0.0498159	0.26949	-0.0130618	0.0744536	0.860738	-0.0251837	0.0281786	0.371473	-0.0320071	0.172759	0.853017	-0.169894	0.205405	0.408171	-0.0776847	0.0850221	0.360875	0.017787	0.0298838	0.551706	0.075059	0.0529483	0.15631
rs182847549	4	78246519	CXCL10	0.0550321		C	T	0.04456	871	0.788036	0.124452	2.41954e-10	0.7169	C	T	0.0189008	0.01038	0.003346	0.972099	0.0455293	0.100212	0.64959	0.0253095	0.066448	0.703283	0.0154794	0.0414553	0.708851	-0.0714799	0.0655474	0.27549	-0.00326478	0.0239372	0.891513	-0.0641566	0.150357	0.669601	-0.394203	0.197289	0.0457052	-0.100087	0.0737567	0.174786	-0.0090315	0.0256503	0.724763	-0.0316743	0.0471612	0.501826
rs74762666	4	78313314	CXCL10	0.0590361		A	G	0.04163	871	0.798115	0.132584	1.74747e-09	0.6927	A	G	0.0159758	0.2021	0.00621	0.945052	-0.0210532	0.115454	0.855307	-0.0186068	0.0757401	0.80594	-0.0514122	0.0475372	0.279467	-0.00814239	0.0712797	0.909054	-0.00895404	0.0267578	0.737903	0.268429	0.143529	0.0614554	-0.0592219	0.187509	0.752128	0.0632346	0.0761188	0.406123	-0.00671811	0.0285665	0.814073	0.0736706	0.0500277	0.14086
rs115587484	4	78393956	CXCL10	0.129203		G	A	0.02253	871	1.68109	0.181746	2.25204e-20	1	G	A	0.0191523	0.8989	0	1	0.0763333	0.0963969	0.428439	-0.0577811	0.0670663	0.388934	0.0333616	0.0401754	0.406314	0.038685	0.0613359	0.528232	0.0307827	0.0230999	0.182666	-0.0132479	0.143191	0.926286	-0.082186	0.16399	0.616256	-0.0457518	0.0697457	0.511836	-0.00178364	0.0249109	0.94292	-0.030831	0.0458649	0.501448
rs1052563	4	78532232	CXCL10	0.0457105		C	T	0.05534	871	0.683459	0.114268	2.21486e-09	0.7638	C	T	0.102847	0.285	0.003177	0.994847	0.00517176	0.0453543	0.909214	-0.0223618	0.0299764	0.45568	-0.000567402	0.0185026	0.975536	-0.00535706	0.0284256	0.850517	0.00130232	0.0105936	0.902159	-0.119002	0.0676998	0.0787837	-0.0954655	0.0746518	0.200964	0.0342967	0.0306968	0.263878	-0.000652648	0.0113012	0.953948	0.00119351	0.0205353	0.953653
rs146844776	4	78768135	CXCL10	0.0505132		G	A	0.02889	871	0.867697	0.153314	1.5173e-08	0.578	G	A	0.0509566	0.2018	0.0006105	0.997569	-0.00390731	0.0622883	0.949982	-0.00780295	0.0407608	0.848187	-0.0163335	0.0254839	0.521566	-0.112113	0.0406599	0.00582738	-0.00179172	0.0145087	0.901717	-0.0795345	0.091665	0.385578	-0.0132599	0.09871	0.89314	0.02371	0.0420746	0.573078	0.00659765	0.0154257	0.668865	-0.0238947	0.0284167	0.400421
rs142688505	4	78799834	CXCL10	0.116412		T	C	0.01273	871	2.03133	0.231644	1.7995e-18	1	T	C	0.0108271	0.508	0.0008702	0.987817	0.169171	0.120814	0.161437	0.0962061	0.0820291	0.240864	0.0369692	0.0523593	0.480145	-0.119549	0.0860376	0.164682	0.0488551	0.0300881	0.104432	0.0302438	0.183907	0.869376	-0.0154122	0.209985	0.94149	0.017495	0.0892437	0.844582	0.018583	0.0325467	0.568023	-0.0652712	0.061143	0.285738
rs201852026	4	78804341	CXCL10	0.0401217		T	A	0.06709	871	0.544105	0.105144	2.2806e-07	0.8009	T	A	0.133883	0.2052	0.01594	0.982891	0.0148477	0.0422796	0.725455	0.0490308	0.0272267	0.0717287	0.00307352	0.0172673	0.858726	-0.0228099	0.0266435	0.391935	0.00862861	0.0098748	0.382226	-0.0801203	0.0622126	0.1978	0.0427072	0.0657197	0.515796	0.00914603	0.0288389	0.751135	0.00901879	0.0105381	0.392094	-0.0064642	0.0192717	0.737305
rs115787442	4	78812472	CXCL10	0.0557213		C	T	0.03526	871	0.806725	0.137922	4.94179e-09	0.3592	C	T	0.0517198	0.2509	0.002216	0.990037	0.0802942	0.0602816	0.182865	0.00820001	0.0407539	0.840536	-0.0298463	0.0257672	0.24674	-0.0419191	0.0395141	0.288752	0.0190408	0.0145142	0.189561	-0.022075	0.0898448	0.805913	-0.108605	0.103584	0.294422	-0.0425176	0.0435308	0.328706	0.00483891	0.0155565	0.75576	-0.00315065	0.0284006	0.911667
rs17811212	4	74751889	CXCL5	0.034909	0.235702	A	G	0.05583	871	0.760418	0.118533	1.40609e-10	0.55	A	G	0.08212	0.7151	0.0144	0.975437	0.0371787	0.0505237	0.461812	-0.0207199	0.033743	0.539183	-0.00992688	0.0209115	0.634995	0.0229544	0.0314759	0.465837	0.00589514	0.0119245	0.621043	-0.0200226	0.0735228	0.785367	0.00269548	0.0806963	0.973353	0.0311702	0.0345087	0.366389	0.00493824	0.0127316	0.698109	0.000164868	0.0232242	0.994336
rs6832583	4	74780752	CXCL5	0.0578817		C	T	0.1273	871	0.594522	0.0829457	7.63204e-13	0.8879	C	T	0.19655	0.01733	0.005561	0.992452	0.0433151	0.0359959	0.228846	-0.0267535	0.0240582	0.266125	0.00282758	0.0148469	0.848957	0.0146548	0.0226715	0.518023	0.0111029	0.00849075	0.190994	-0.0187216	0.0522105	0.719911	-0.00713077	0.0578668	0.901927	-0.0204067	0.0251371	0.416898	-0.00951421	0.00910562	0.296082	-0.012959	0.0166068	0.435186
rs352045	4	74864687	CXCL5	0.123668		T	G	0.1028	871	0.954621	0.0888229	6.09081e-27	0.1718	T	G	0.123231	0.2656	0.001011	0.998184	0.0263905	0.042934	0.538768	0.00934922	0.028293	0.741065	-0.00193888	0.017703	0.912788	0.0330154	0.0267389	0.21693	-0.00227378	0.0101311	0.822418	-0.0509188	0.0630599	0.419397	0.0539824	0.0671927	0.421745	0.026487	0.0293992	0.367619	-0.00951144	0.01083	0.37981	-0.000863449	0.0196581	0.964966
rs352052	4	74884366	CXCL5	0.0319519		C	A	0.4119	871	0.286418	0.0526325	5.27349e-08	0.2195	A	C	0.486658	0.001752	0	1	-0.0402991	0.0280671	0.151056	-0.00595722	0.0183434	0.745362	0.00694059	0.0114249	0.54352	0.00122299	0.0174989	0.944281	-0.000557101	0.00654326	0.932149	0.0323392	0.0399456	0.41818	0.0320209	0.0443746	0.470538	0.0288188	0.0192077	0.133517	0.0066095	0.00698281	0.343874	0.0046998	0.0127081	0.711511
rs138268738	4	74885369	CXCL5	0.0327972		A	T	0.02008	871	1.00148	0.180792	3.03469e-08	1	A	T	0.0150583	0.7205	0.003832	0.955601	-0.0870473	0.123463	0.48078	-0.0241284	0.0782748	0.75789	0.0320976	0.0475937	0.500052	0.0606926	0.0727753	0.404296	-0.03484	0.0279175	0.212046	0.0634476	0.163872	0.698625	0.0866018	0.181334	0.632947	-0.0787028	0.0845411	0.351884	-0.0427108	0.029984	0.154315	0.0353986	0.0526978	0.501757
rs79751923	4	74891870	CXCL5	0.0274391		C	G	0.04848	871	0.723881	0.120325	1.78743e-09	0.2919	C	G	0.067875	0.2889	0.02058	0.954781	-0.0181592	0.0568343	0.749339	0.000557323	0.036914	0.987954	-0.0184171	0.0231731	0.426751	0.0282848	0.0347118	0.41516	0.0116282	0.0131329	0.375924	-0.00184108	0.0804592	0.981744	-0.0175666	0.0897817	0.844877	0.022841	0.0382024	0.549911	-0.0123765	0.0141226	0.380836	-0.0356046	0.0259522	0.170085
rs77305666	4	75169084	CXCL5	0.0497776		T	A	0.04065	871	0.84625	0.127528	3.22802e-11	0.08022	T	A	0.0711342	0.5868	0.01935	0.958228	0.00520741	0.0552932	0.924968	-0.0134057	0.0364833	0.713286	-0.0212063	0.0227629	0.351534	-0.0170507	0.0346509	0.622669	-0.00920339	0.0129732	0.478068	-0.0611013	0.0812136	0.451839	-0.0303135	0.0886221	0.73231	0.0496245	0.0370191	0.18008	-0.0128134	0.0138592	0.355203	-0.0626749	0.0257899	0.01509
rs10019581	4	73430535	CXCL6	0.0289661	0.344747	G	A	0.2943	871	-0.300556	0.056818	1.22448e-07	0.008396	G	A	0.219333	0.7606	0.002481	0.997313	0.00778832	0.0334457	0.815866	0.0182453	0.0218551	0.403813	-0.0035135	0.0136994	0.797587	0.0187221	0.0208407	0.369004	-0.00857905	0.00784452	0.274115	0.0737224	0.046857	0.115638	0.0131105	0.0528866	0.804213	0.00217096	0.0229546	0.924652	0.00691898	0.00832607	0.405972	-0.0154651	0.0152392	0.310193
rs77319470	4	73504077	CXCL6	0.035331		T	G	0.4319	871	0.292351	0.0522945	2.26459e-08	0.9492	T	G	0.441972	0.1364	0.003931	0.997667	0.016583	0.0282937	0.557807	-0.0122934	0.0185176	0.506769	0.00316511	0.0115293	0.78368	-0.0127096	0.0176731	0.472049	-0.00125397	0.00660529	0.849432	-0.0173182	0.0403381	0.667686	0.0250599	0.0446152	0.574327	-0.0132969	0.0193803	0.492649	-0.00536176	0.00704555	0.446649	0.00706933	0.012816	0.58122
rs111633684	4	74554069	CXCL6	0.0566159		A	G	0.1312	871	0.461687	0.0756757	1.05503e-09	0.4928	A	G	0.13162	0.777	0	1	-0.0430804	0.0409331	0.29259	-0.00284354	0.0264314	0.914327	0.00357043	0.0164162	0.827824	0.00428648	0.0250867	0.864329	-0.0007517	0.00941857	0.936388	-0.0013978	0.0574171	0.980578	0.0543672	0.0625068	0.38442	0.0225944	0.0273751	0.409166	-0.00145417	0.0100413	0.884854	0.049832	0.0179491	0.00549834
rs12503874	4	74622378	CXCL6	0.0978428		C	G	0.3364	871	-0.443085	0.053779	1.73644e-16	0.1416	C	G	0.435842	0.2491	0	1	-0.00857759	0.0282656	0.761537	-0.0231247	0.0185096	0.211542	-0.00941197	0.0115212	0.413971	-0.00682474	0.0176497	0.698995	-0.00305473	0.00659366	0.643162	-0.0340369	0.0403284	0.398673	-0.0698658	0.0449062	0.119751	0.00345695	0.0193384	0.858126	-0.0110113	0.00703092	0.117318	0.00875455	0.0127803	0.493341
rs72650830	4	74665225	CXCL6	0.03426		T	A	0.1543	871	-0.401145	0.071246	1.79779e-08	0.4737	T	A	0.133189	0.4928	0.02417	0.97046	-0.0565151	0.0424992	0.183586	0.0158346	0.0271622	0.559917	0.00303696	0.0169835	0.85808	-0.00670611	0.0260885	0.797139	-0.00173686	0.00973336	0.858374	0.0477111	0.0586025	0.41556	0.076538	0.0645427	0.235681	-0.0352416	0.0289151	0.222923	0.017747	0.0103329	0.0858824	-0.015802	0.018958	0.404548
rs16850073	4	74703999	CXCL6	0.295095		T	C	0.4456	871	0.761584	0.0520144	1.52011e-48	0.3108	T	C	0.366354	0.2903	0.02579	0.986233	0.0580606	0.0290334	0.0455233	0.0256525	0.0191109	0.179499	0.00234282	0.0119453	0.844509	0.00372196	0.0182636	0.838516	-0.00459136	0.00684701	0.502498	0.017573	0.0415424	0.672285	0.000799485	0.0462172	0.986199	-0.00523318	0.0200527	0.794114	0.00110194	0.00729882	0.879995	0.0127731	0.0132705	0.335787
rs1957067	4	74712531	CXCL6	0.0570967		G	C	0.2571	871	0.364237	0.0586191	5.17782e-10	0.02153	G	C	0.23322	0.7253	0.02661	0.976503	0.00381023	0.0340002	0.910772	-0.00752153	0.0223866	0.736883	0.00216903	0.0139219	0.876191	0.0108716	0.0212697	0.609259	-0.00194529	0.00796932	0.807156	-0.0256899	0.0489068	0.599386	-0.0255904	0.0541466	0.636489	-0.0222486	0.0234846	0.343449	0.0149974	0.0084623	0.0763505	-0.00908281	0.0154906	0.557644
rs2367289	4	74715281	CXCL6	0.0680452		A	T	0.3164	871	0.363557	0.0544158	2.37165e-11	0.5636	A	T	0.258636	0.1518	0.00744	0.993963	0.0437065	0.0322376	0.175175	0.00740247	0.0212968	0.728151	0.00309191	0.01329	0.816033	0.0213688	0.0202458	0.29121	-0.00545049	0.00761615	0.474208	-0.00190251	0.0464476	0.967328	0.0464781	0.0509653	0.361792	-0.00529432	0.0223463	0.812718	0.00755405	0.00810514	0.351333	0.0082468	0.0147528	0.576162
rs2285020	21	34649123	IL-10RB	0.0369909	0.259785	A	G	0.4138	871	0.259593	0.0528378	8.96861e-07	0.004513	A	G	0.438358	0.6952	0.02511	0.984162	0.032488	0.0285769	0.255596	0.023616	0.0186655	0.20579	0.00452331	0.0116366	0.697488	-0.00320913	0.0177696	0.856684	-0.00339286	0.00666052	0.610472	-0.00897872	0.0404797	0.824463	0.0390019	0.0450049	0.386154	0.0031144	0.0194756	0.872949	0.0187342	0.00708915	0.00822594	-0.00111424	0.0129113	0.931228
rs2834169	21	34650849	IL-10RB	0.0404369		T	C	0.3477	871	0.322533	0.0543241	2.89937e-09	0.2143	T	C	0.28424	0.8475	0.03044	0.973861	-0.00488753	0.031685	0.87741	0.0279292	0.020571	0.17456	-0.000691693	0.0128941	0.957219	0.00411252	0.0197385	0.834955	0.00585035	0.00737589	0.427677	-0.00491675	0.0450959	0.91318	-0.0553925	0.0506721	0.274325	0.000864908	0.0216362	0.968113	-0.00523425	0.00787223	0.506114	-0.00643334	0.0143201	0.65325
rs8178521	21	34659683	IL-10RB	0.0622827		T	C	0.311	871	0.393743	0.0555953	1.41782e-12	0.8269	T	C	0.264321	0.1145	0.03696	0.973632	-0.0298458	0.0325048	0.358516	0.0349799	0.0209706	0.095307	0.00840365	0.0131273	0.522064	-0.00503751	0.0202083	0.803145	0.0101997	0.00752116	0.175056	0.0935356	0.0449362	0.0373864	-0.0233441	0.0512236	0.648585	-0.00571356	0.0221487	0.796435	-0.00826468	0.00804086	0.304027	-0.00166161	0.0146138	0.909474
rs8178528	21	34660980	IL-10RB	0.197125		A	G	0.4251	871	-0.642064	0.0520278	5.46091e-35	0.2003	A	G	0.474688	0.1243	0.02753	0.982829	-0.00718685	0.0284615	0.800646	-0.0235988	0.0186378	0.205449	-0.0158282	0.0116067	0.172658	-0.0100085	0.0177322	0.572464	0.00260298	0.00664426	0.695233	-0.0152169	0.0405878	0.707725	0.0651384	0.0450428	0.148137	0.0125103	0.0194586	0.520276	0.00689863	0.00708217	0.330015	0.00357399	0.0128911	0.781593
rs2843944	21	34663944	IL-10RB	0.05375		A	G	0.1846	871	-0.446463	0.0684033	6.71343e-11	0.9175	A	G	0.322556	0.5927	0	1	-0.02669	0.0301399	0.375867	-0.0179809	0.0196926	0.361202	-0.00303986	0.0122344	0.803773	0.018951	0.0186761	0.310238	-0.00166824	0.00700241	0.811697	0.0434092	0.0424147	0.306096	0.0148517	0.0473477	0.75377	0.0245754	0.0204671	0.229858	0.00453799	0.00746254	0.543119	-0.00748993	0.0136002	0.581825
rs8178576	21	34670914	IL-10RB	0.0412237		T	A	0.19	871	-0.439531	0.0654736	1.90534e-11	0.684	T	A	0.203382	0.01783	0.006862	0.99267	-0.0354226	0.0352494	0.314939	-0.0373504	0.0230633	0.105346	-0.00579518	0.014237	0.68397	-0.0291403	0.0218595	0.182508	0.00822508	0.00812984	0.311674	-0.026541	0.0499962	0.595515	0.047814	0.0542874	0.378449	-0.0448708	0.024151	0.0631796	-0.00172374	0.00868916	0.842749	-0.0157971	0.015871	0.31957
rs2834185	21	34685904	IL-10RB	0.0476771		T	C	0.3991	871	0.353613	0.0534311	3.63794e-11	0.8451	T	C	0.344461	0.7939	0.005749	0.99636	0.0139833	0.0294464	0.634877	0.0193073	0.0192349	0.315492	0.00455672	0.0120071	0.704315	0.0296362	0.0183489	0.106279	0.00718233	0.00687771	0.296351	-0.0216957	0.0421254	0.606534	-0.055507	0.047069	0.238292	-0.000384318	0.0202058	0.984825	-0.0046465	0.00734051	0.526738	-0.00430006	0.0133546	0.747459
rs9983904	21	35848910	IL-10RB	0.0413011		A	T	0.3668	871	-0.267754	0.0516816	2.20881e-07	0.1571	A	T	0.413255	0.7678	0.03331	0.980668	-0.0215227	0.0288085	0.455006	-0.0240587	0.0188814	0.202592	-0.00837588	0.0117633	0.476443	-0.00788892	0.0179726	0.660704	0.00691562	0.00673004	0.30415	-0.000627687	0.0411302	0.987824	-0.0193898	0.0457013	0.671368	-0.000438141	0.0197561	0.982306	-0.00279237	0.00717592	0.69718	0.018551	0.0130301	0.154531
rs77235302	5	158160714	IL-12B	0.0558224	0.271088	G	C	0.1014	871	-0.537887	0.0935239	8.85439e-09	0.08258	G	C	0.0126496	0.2046	0.005539	0.940758	-0.148399	0.138484	0.283903	0.0366812	0.0832586	0.659524	0.00329204	0.0526746	0.950167	0.122791	0.0769451	0.110528	-0.0500866	0.0305946	0.101609	0.0263976	0.180988	0.884038	0.291671	0.178347	0.101962	-0.0191647	0.0895434	0.830526	0.00279349	0.0319919	0.930418	-0.0144202	0.0584278	0.805061
rs13189570	5	158182309	IL-12B	0.0501144		T	C	0.2605	871	-0.305307	0.059033	2.31837e-07	0.1671	T	C	0.235793	0.2139	0.009595	0.991554	0.0300532	0.0326661	0.357566	0.019738	0.02143	0.357025	0.0198903	0.0133633	0.136637	0.00656969	0.020536	0.749036	0.00200479	0.0076787	0.794027	0.00764513	0.0468601	0.870402	0.00998437	0.0518882	0.847413	0.0480635	0.0222555	0.0308019	0.0190725	0.0081585	0.0194003	0.0248678	0.0148181	0.0933077
rs72813951	5	158521637	IL-12B	0.0450838		T	C	0.2067	871	0.328678	0.0625273	1.46783e-07	0.9241	T	C	0.20458	0.6586	0.04541	0.964085	0.0405625	0.0350991	0.247822	0.048875	0.022879	0.0326604	0.0100988	0.0143738	0.482315	-0.014531	0.0221276	0.511381	0.00309994	0.00825094	0.707135	0.0778876	0.0492215	0.11356	-0.0899279	0.0578374	0.119984	-0.0489275	0.0245879	0.0466016	-0.00271116	0.00881827	0.758502	0.00216365	0.016019	0.892558
rs35227902	5	158545371	IL-12B	0.059298		C	A	0.2512	871	-0.398296	0.0577568	5.34503e-12	0.4542	C	A	0.27348	0.2365	0.007365	0.9944	-0.0243036	0.0316279	0.442236	0.0149153	0.0205097	0.467085	-0.00515681	0.012831	0.687756	0.0394467	0.0194863	0.042936	0.00236918	0.0073396	0.746851	-0.0100001	0.0448322	0.823492	0.181891	0.0479603	0.000149117	0.0719171	0.0211957	0.000691325	0.0053423	0.0078207	0.494545	-0.00582648	0.0142602	0.682845
rs175220	5	158571414	IL-12B	0.0802077		G	C	0.1028	871	-0.584485	0.0853726	7.57965e-12	0.08773	G	C	0.175195	0.6442	0.003279	0.996613	-0.0404096	0.0368855	0.27328	0.0610087	0.0233857	0.00908586	0.000612011	0.0148368	0.967097	-0.000125833	0.0227867	0.995594	0.0127325	0.00847902	0.133189	-0.0247508	0.0523969	0.636661	0.234276	0.0538449	1.35559e-05	0.143299	0.0239273	2.11215e-09	0.00648764	0.00905683	0.47379	-0.0185006	0.016598	0.265011
rs6886974	5	158680367	IL-12B	0.0593088		T	A	0.095	871	-0.558122	0.0967738	8.05608e-09	2.239e-06	T	A	0.0374008	0.07581	0.01051	0.958496	0.0150282	0.0745362	0.840211	-0.0223588	0.0496736	0.652628	0.0100163	0.0304316	0.742049	0.0291372	0.0462722	0.528897	-0.0102244	0.017572	0.560665	0.0446151	0.104694	0.670001	0.369335	0.101158	0.000261149	0.255388	0.0461233	3.07588e-08	0.0133217	0.0186482	0.474999	0.0611873	0.0331111	0.0646113
rs10515780	5	158691793	IL-12B	0.137896		C	G	0.1856	871	-0.610297	0.0683984	4.55172e-19	0.001764	C	G	0.187798	0.4839	0.006072	0.994221	-0.00824396	0.0358096	0.817924	0.035572	0.023169	0.124704	0.00853376	0.0145337	0.557089	0.0111368	0.022231	0.6164	0.0126855	0.00832239	0.127443	-0.0424746	0.0515344	0.409826	0.286219	0.0522014	4.18221e-08	0.203676	0.0231281	1.29213e-18	-0.0059736	0.00891803	0.502964	0.0024395	0.0161747	0.880116
rs6870828	5	158738512	IL-12B	0.0548957		C	T	0.4726	871	-0.301767	0.0527607	1.06815e-08	0.8506	C	T	0.477235	0.8882	0.01158	0.993537	0.0327862	0.0281821	0.24468	0.0169295	0.0184288	0.358281	0.0041763	0.0114801	0.716017	0.0515175	0.0175862	0.00339595	0.00232164	0.00657288	0.723927	-0.019024	0.0401888	0.635953	0.134476	0.0445833	0.00255885	0.0551943	0.0192854	0.00421006	-0.00332666	0.00700432	0.634826	-0.000129713	0.0127439	0.991879
rs3213119	5	158743788	IL-12B	0.0389799		A	C	0.04505	871	-0.622931	0.124246	5.33906e-07	1	A	C	0.0309463	0.1413	0	1	0.0502814	0.0771235	0.514427	-0.0204248	0.0519631	0.694272	0.0141449	0.0319635	0.658105	0.10183	0.0471894	0.030935	-0.00939608	0.0184394	0.610356	0.0419992	0.110105	0.702872	0.113967	0.118008	0.334168	-0.0887569	0.0561205	0.113754	0.0322864	0.0193714	0.0955732	0.0109265	0.0355137	0.758333
rs2569253	5	158750993	IL-12B	0.108233		T	C	0.4035	871	-0.395699	0.0539375	2.19664e-13	0.7451	T	C	0.497221	0.9388	0.008227	0.995588	0.000657413	0.0280873	0.981326	0.0329225	0.0183889	0.0733973	0.0119808	0.011449	0.295352	0.0236917	0.0175213	0.176322	0.00691076	0.00655497	0.291756	-0.0737431	0.0400112	0.0653202	0.0113104	0.044432	0.799066	-0.0259532	0.0192161	0.176825	0.00525318	0.00699236	0.452487	-0.0130392	0.0127204	0.305331
rs1433043	5	158764304	IL-12B	0.0701776		C	T	0.07199	871	-0.631816	0.0979782	1.12935e-10	1	C	T	0.14275	0.4649	0.01146	0.986624	0.0401539	0.0400717	0.316318	-0.014233	0.0266649	0.5935	-0.00869454	0.0165874	0.600164	0.0455276	0.0250093	0.0686942	-0.00834527	0.00949415	0.379406	-0.0217211	0.0583762	0.709827	-0.0352026	0.0648841	0.587442	-0.0468585	0.0282927	0.09768	0.00839869	0.0100819	0.404816	0.00473342	0.018366	0.796617
rs10043720	5	158767333	IL-12B	0.212959		A	G	0.2718	871	-0.67943	0.0588597	7.98773e-31	0.004325	A	G	0.312264	0.8284	0.02543	0.986818	0.0123175	0.030327	0.684628	0.0036487	0.0198574	0.854213	-0.00166574	0.0123816	0.892981	0.0239782	0.0189036	0.204639	0.00190443	0.00709005	0.788233	-0.0609391	0.0438669	0.164777	0.214346	0.0465365	4.10526e-06	0.145107	0.0203567	1.01657e-12	0.00779035	0.00754906	0.302089	0.0019892	0.0137562	0.885024
rs11135059	5	158771337	IL-12B	0.0751995		A	G	0.3296	871	0.39447	0.0538228	2.31792e-13	1	A	G	0.330539	0.9154	0.009827	0.995536	-0.0205812	0.0300797	0.493835	0.0260944	0.0195109	0.181085	0.00437436	0.0122055	0.720049	0.0104285	0.0186638	0.57633	0.00276295	0.00698712	0.692522	0.0482592	0.0423167	0.254108	-0.264325	0.0498985	1.17553e-07	-0.213505	0.0213372	1.43095e-23	0.0021075	0.00745449	0.777395	-0.0132707	0.0135986	0.329119
rs918520	5	158826310	IL-12B	0.0635539		G	C	0.2008	871	-0.361575	0.065685	3.69831e-08	0.0633	G	C	0.202788	0.8413	0.01634	0.985064	-0.0169762	0.0351512	0.629134	0.059213	0.0224351	0.00830774	0.0231853	0.0141229	0.100657	-0.0057654	0.0218175	0.791582	0.00891913	0.00812432	0.272278	-0.086802	0.0509771	0.0886118	0.398556	0.0498124	1.23283e-15	0.266677	0.0222873	5.39232e-33	0.0159624	0.00865465	0.0651296	0.00953463	0.0157606	0.545203
rs12516325	5	158879190	IL-12B	0.0484945		C	T	0.3325	871	0.2684	0.053499	5.25089e-07	0.8879	C	T	0.319437	0.7317	0.00813	0.993819	0.017572	0.0300997	0.55936	-0.0216105	0.019849	0.276266	-0.0032217	0.0123258	0.7938	0.0320056	0.0187674	0.0881235	-0.00228846	0.00705022	0.745488	-0.0845817	0.0437655	0.0532843	-0.0979043	0.0486392	0.0441286	-0.115186	0.0211199	4.92753e-08	-0.0103101	0.00752091	0.170421	0.00573485	0.0136513	0.674416
rs6869688	5	158883027	IL-12B	0.061922		G	A	0.4589	871	0.264703	0.0504408	1.53928e-07	0.7056	G	A	0.486938	0.4702	0	1	0.00552162	0.0280041	0.843693	-0.0168634	0.0183339	0.35768	-0.00484868	0.0114193	0.671126	0.0378587	0.017469	0.0302197	-0.00400445	0.00653807	0.540219	-0.11176	0.0400375	0.00524841	-0.0787583	0.0443808	0.0759637	-0.115219	0.0192436	2.13242e-09	-0.0198425	0.00697158	0.00442436	-0.0160145	0.0126859	0.206808
rs10515799	5	158986637	IL-12B	0.0376299		G	A	0.2091	871	-0.329793	0.0657946	5.37397e-07	0.2992	G	A	0.20795	0.2795	0.02255	0.980499	0.0190889	0.0350946	0.586493	-0.0370219	0.0232922	0.111957	-0.020188	0.0144344	0.161932	-0.0689073	0.0224577	0.00215269	-0.00846701	0.00823234	0.303712	0.0625593	0.0494147	0.205511	0.0822068	0.0541128	0.128718	0.0363846	0.0238714	0.12746	-0.00433089	0.00877873	0.621773	0.020809	0.0158783	0.190018
rs7707747	5	159047469	IL-12B	0.0540048		G	A	0.1611	871	-0.437734	0.0707505	6.13154e-10	0.2029	G	A	0.130512	0.7725	0.006893	0.99107	0.023254	0.0432294	0.590631	-0.00129027	0.0285477	0.96395	-0.000205404	0.0177809	0.990783	-0.0106639	0.0273241	0.696333	0.00359674	0.0101669	0.723512	0.0798799	0.0604017	0.186009	0.0554447	0.0675242	0.411584	0.0152897	0.0296807	0.606454	-0.00472543	0.0108526	0.663258	0.0348565	0.0194743	0.0734736
rs1422858	5	159057330	IL-12B	0.0367617		C	A	0.2556	871	-0.314854	0.0594542	1.18537e-07	0.09967	C	A	0.301073	0.4924	0.01615	0.988649	-0.050895	0.0313914	0.104953	-0.0198309	0.0203791	0.330503	0.00335818	0.0126393	0.790475	-0.0461379	0.0195238	0.0181196	-0.00233906	0.00724476	0.7468	0.0442214	0.0440791	0.315751	-0.0177344	0.0491347	0.718149	-0.030583	0.0213759	0.152509	-0.0142699	0.00773524	0.0650686	0.0159654	0.0140096	0.25445
rs116680329	5	159129546	IL-12B	0.0430878		T	A	0.08423	871	-0.499697	0.0992904	4.83654e-07	0.02498	T	A	0.0334811	0.6474	0	1	0.0979722	0.0719334	0.173203	-0.0747585	0.0510272	0.142902	-0.0270605	0.0310168	0.382965	-0.0135822	0.0472954	0.773975	-0.00132859	0.0175743	0.939739	0.0399393	0.105307	0.70449	0.044544	0.117129	0.703723	0.0368082	0.0507678	0.468433	0.00783847	0.018677	0.674716	0.0494381	0.0333217	0.137899
rs114842646	5	159361847	IL-12B	0.0710913		A	G	0.1131	871	-0.544341	0.0864489	3.04105e-10	0.3491	A	G	0.0385834	0.4725	0.0001658	0.999198	-0.0567468	0.0735076	0.440123	-0.0131195	0.0471735	0.780927	-0.0458162	0.0297741	0.123855	-0.0864518	0.0464276	0.0625919	0.0133167	0.0166666	0.424287	0.0740535	0.0986268	0.452746	0.00878473	0.112978	0.938022	-0.0284085	0.049725	0.567788	0.00988482	0.017752	0.577644	0.00738795	0.0323347	0.81927
rs76820479	5	159862092	IL-12B	0.0402118		G	T	0.0999	871	-0.448378	0.0889431	4.62675e-07	0.02281	G	T	0.0593457	0.7641	0.02156	0.948703	-0.121005	0.0647636	0.0617047	0.0748264	0.0388514	0.0541089	0.0413495	0.0245912	0.092671	0.00159949	0.0382973	0.966686	0.00222863	0.0143033	0.876181	-0.0190362	0.0881231	0.828973	-0.10933	0.101804	0.282857	-0.0053865	0.0420625	0.898102	0.00755512	0.0152361	0.619987	-0.00288411	0.0278037	0.917383
rs11253236	10	5614587	IL-15RA	0.0400413	0.249411	A	G	0.3188	741	-0.304002	0.0613268	7.15617e-07	0.4711	A	G	0.383811	0.004503	0.006199	0.994511	0.00617592	0.0288803	0.830667	-0.0190708	0.0189452	0.314113	-0.00439577	0.011776	0.708938	0.000364737	0.0180563	0.983884	-0.00331534	0.00674107	0.622852	-0.0333226	0.0413364	0.420166	0.0189182	0.0457317	0.679111	0.00220572	0.0198032	0.911314	-0.00775969	0.00719176	0.280601	-0.014466	0.0130899	0.269104
rs35095871	10	5700416	IL-15RA	0.0449678		G	A	0.1019	741	0.441802	0.0881845	5.44381e-07	0.1254	G	A	0.052296	0.3227	0.02507	0.919643	0.0402464	0.0686395	0.557644	0.043667	0.044881	0.330578	0.0808286	0.0275355	0.00333086	-0.0312744	0.0441321	0.478538	0.00286843	0.0162999	0.860311	0.0244957	0.0981939	0.803003	0.163766	0.102214	0.109114	-0.0122644	0.0480661	0.798602	-0.0115034	0.0174952	0.510847	-0.0176048	0.0318935	0.580956
rs4237403	10	5990680	IL-15RA	0.103342		G	A	0.4525	741	-0.493142	0.0569216	4.57345e-18	0.6138	A	G	0.461465	0.6225	0.005351	0.996374	-0.0297813	0.0281495	0.290069	0.0189289	0.0184056	0.303748	-0.0178002	0.0114783	0.120959	-0.0295257	0.0175661	0.0927946	0.0102749	0.0065648	0.117547	0.0899433	0.0400024	0.0245476	0.00803817	0.0443822	0.856279	-0.00347714	0.0192473	0.856638	0.013314	0.00699273	0.0569134	-0.00204509	0.0127254	0.872322
rs3181150	10	5992931	IL-15RA	0.0987297		T	C	0.3815	741	0.455786	0.0564119	6.49713e-16	0.7406	T	C	0.243369	0.1744	0.04626	0.966052	0.0196609	0.0332782	0.55465	0.00266222	0.0219502	0.903466	-0.0200665	0.0137383	0.144117	-0.0393917	0.021159	0.0626456	0.00619426	0.00782154	0.42839	0.0510457	0.0473728	0.281242	0.0280584	0.0527656	0.594895	0.00872925	0.0229189	0.703296	0.0067781	0.00833405	0.416045	-0.0449046	0.0153319	0.00340234
rs3136630	10	5997820	IL-15RA	0.0922765		T	C	0.3119	741	-0.558356	0.0621597	2.64418e-19	0.6098	T	C	0.301349	0.9072	0.005401	0.994018	0.0140974	0.0307575	0.646707	0.0197266	0.0200714	0.325695	0.00734446	0.0125454	0.558258	0.0200741	0.0191855	0.295415	-0.00179172	0.00719459	0.803332	-0.10487	0.0448663	0.019419	0.0392579	0.0483898	0.417202	0.00219138	0.0210835	0.917219	-0.004739	0.00767098	0.536718	0.0211868	0.0138833	0.126995
rs3136619	10	6001483	IL-15RA	0.0658388		G	A	0.1954	741	-0.502762	0.072558	4.23514e-12	0.7654	G	A	0.188453	0.4175	0.01023	0.988958	0.0174359	0.0358048	0.626278	0.0591967	0.0230951	0.0103721	0.016033	0.0146012	0.27218	0.0214586	0.0223247	0.336449	0.00157807	0.00839489	0.850893	-0.0806124	0.0525244	0.124842	-0.00562784	0.0571024	0.92149	-0.0185497	0.0247762	0.454043	0.00696623	0.0089385	0.435773	0.0236312	0.0161731	0.143977
rs8177656	10	6014984	IL-15RA	0.098165		A	G	0.2576	741	0.497613	0.0619735	9.79156e-16	1	A	G	0.079817	0.6057	0	1	0.00194719	0.0520361	0.97015	0.00875986	0.0338316	0.795693	0.000228544	0.0211905	0.991395	-0.0555226	0.0332591	0.0950387	0.0245432	0.0120518	0.0417036	0.0741863	0.0719112	0.302242	0.0213276	0.081301	0.793068	0.0803936	0.0344133	0.0194852	-0.0072151	0.0129509	0.577452	-0.0553692	0.0240666	0.0214104
rs36055263	10	6018970	IL-15RA	0.0549267		G	A	0.3075	741	-0.374176	0.0599791	4.41942e-10	0.3401	G	A	0.432176	0.874	0	1	-0.0304528	0.0282533	0.281101	0.029054	0.0184194	0.114712	0.00481536	0.0114919	0.675201	0.00805599	0.0175969	0.64709	-0.00435181	0.00658201	0.508505	-0.00887509	0.0401838	0.8252	-0.031791	0.0446866	0.476824	-0.0205013	0.0193306	0.288889	-0.0130027	0.00701967	0.0639797	0.0146537	0.0127558	0.250643
rs8177763	10	6019546	IL-15RA	0.0392744		T	C	0.09354	741	-0.491941	0.0972524	4.22788e-07	1	T	C	0.0345683	0.2158	0.02714	0.902673	-0.0967866	0.0864609	0.262958	0.0405751	0.0532747	0.446287	0.0305445	0.0333107	0.359165	0.0877037	0.0497582	0.0779682	-0.0241024	0.01949	0.216215	-0.155955	0.127022	0.219531	-0.0808617	0.134758	0.548473	0.0157564	0.0560636	0.778676	0.00678693	0.0205958	0.741755	0.0807758	0.0362945	0.0260431
rs4851370	2	101338509	IL-18R1	0.0311825	0.595063	T	C	0.2463	871	0.311941	0.0586854	1.0638e-07	0.6132	T	C	0.294048	0.4337	0.01585	0.985112	0.0391069	0.0305534	0.200561	0.0146278	0.0201299	0.467429	0.0188319	0.0125305	0.132868	-0.00232566	0.0192464	0.903821	0.00154467	0.00719281	0.829961	0.00382187	0.0441296	0.930985	0.00408872	0.0489102	0.933377	0.0407475	0.0209444	0.0517138	-0.00654396	0.00767156	0.393651	-0.00526385	0.0139634	0.706192
rs145410693	2	101350021	IL-18R1	0.0251277		T	C	0.06366	871	0.533357	0.10527	4.05111e-07	1	T	C	0.0271707	0.6466	0.04002	0.810408	-0.247261	0.117558	0.0354384	0.0337781	0.0674008	0.616264	-0.0319971	0.0431699	0.458579	0.0304951	0.0645786	0.636772	0.00366238	0.0243954	0.880665	0.111228	0.141964	0.43334	0.146181	0.154608	0.344407	0.13151	0.067474	0.0512895	0.0589787	0.0256231	0.021348	0.03533	0.0467759	0.450067
rs72814938	2	101396524	IL-18R1	0.0521424		T	C	0.06611	871	-0.542844	0.0994512	4.80448e-08	0.03587	T	C	0.0448073	0.2211	0.02582	0.921886	-0.0619576	0.0741353	0.403303	-0.0387215	0.0479083	0.418952	0.0269611	0.0290208	0.352876	0.0394135	0.0444784	0.375549	0.0440695	0.0166372	0.0080765	0.155881	0.0958604	0.103923	-0.0418291	0.116506	0.719573	-0.0851225	0.0515144	0.0984527	0.0143544	0.0179054	0.422739	-0.0208764	0.0329307	0.526114
rs61412781	2	101458317	IL-18R1	0.0370003		G	A	0.4608	871	-0.280698	0.0524865	8.89239e-08	0.378	G	A	0.489249	0.7522	0.04028	0.976962	-0.0043365	0.0284853	0.879001	-0.00748749	0.0186435	0.687968	0.0126181	0.0116311	0.277984	0.0124056	0.0178024	0.485899	0.00161461	0.00666783	0.808664	0.0418283	0.0406145	0.303063	0.0881707	0.0453328	0.0517789	0.0130137	0.0196023	0.506762	9.88447e-05	0.00710549	0.988901	-0.000745076	0.0129369	0.954073
rs62156102	2	101463704	IL-18R1	0.0389324		T	G	0.2307	871	0.344707	0.0602481	1.05614e-08	0.5369	T	G	0.0935785	0.631	0	1	-0.0631313	0.048322	0.191392	-0.0462642	0.031395	0.140586	-0.0219139	0.0193768	0.258083	-0.0497699	0.0299691	0.0967721	-0.0191109	0.0110554	0.083871	-0.0175088	0.0675251	0.79541	-0.00550147	0.074577	0.941194	-0.000972469	0.032253	0.975946	0.00445678	0.0117123	0.703559	0.00597386	0.0212914	0.779035
rs62156103	2	101463809	IL-18R1	0.0554206		G	A	0.3962	871	0.346544	0.0535477	9.69162e-11	0.7436	G	A	0.263528	0.9117	0.03305	0.977118	-0.0234234	0.0321317	0.466015	-0.0218911	0.0209786	0.296719	-0.0132042	0.0130583	0.311935	-0.014564	0.0200128	0.466775	-0.0102727	0.00747484	0.169346	-0.034885	0.0457819	0.446071	0.00417684	0.0505387	0.934133	-0.00599638	0.0219193	0.784418	0.0020396	0.00794658	0.797438	0.00703782	0.0144521	0.626277
rs56364655	2	101471410	IL-18R1	0.0433541		A	C	0.3874	871	-0.310302	0.0515592	1.76186e-09	0.001217	A	C	0.470581	0.1487	0.01399	0.990076	0.00577646	0.0282242	0.837835	0.00827655	0.0184855	0.654347	-0.00152951	0.0115169	0.894347	-0.00836335	0.0175859	0.63438	0.00334626	0.00659423	0.611837	0.0345117	0.0401025	0.389466	-0.00271941	0.0445855	0.951365	-0.0104991	0.0193338	0.5871	-0.0169977	0.00703739	0.0157204	-0.0142789	0.0128001	0.26462
rs1811399	2	101479014	IL-18R1	0.0469546		C	A	0.2576	871	-0.334531	0.0583125	9.64447e-09	0.005346	C	A	0.243819	0.03402	0.0007431	0.996817	-0.0459068	0.0330908	0.165352	-0.0144837	0.0214676	0.499881	-0.00730256	0.0133353	0.58396	-0.0258966	0.0205203	0.206949	0.0097649	0.00761611	0.199795	0.0483381	0.0460002	0.29334	-0.0351502	0.0522298	0.500952	-0.0142194	0.0224844	0.527117	-0.0106675	0.00815923	0.191073	-0.0158259	0.0148635	0.28699
rs17024926	2	101506002	IL-18R1	0.0284394		C	T	0.4084	871	0.27145	0.0526875	2.57623e-07	0.1054	C	T	0.326818	0.8617	0.006738	0.993374	-0.00806021	0.0299243	0.787658	0.000658043	0.0195729	0.97318	0.00511777	0.0121907	0.674624	-0.0109526	0.018719	0.558478	-0.00753452	0.0069893	0.28103	-0.0561474	0.043106	0.192731	-0.0623997	0.0478006	0.191751	0.0166083	0.0204104	0.415807	0.00957778	0.0074315	0.197464	0.00523255	0.0135273	0.698894
rs13394520	2	101523810	IL-18R1	0.0402467		G	A	0.4946	871	0.304891	0.0518255	4.02798e-09	0.6615	G	A	0.418561	0.7962	0.006246	0.994093	-0.0151883	0.0283525	0.592169	0.00408395	0.0185256	0.825521	-0.0200296	0.0115593	0.083138	-0.0223444	0.0177051	0.206937	-0.010539	0.00661586	0.111162	-0.0715675	0.0404988	0.0772032	0.0356699	0.0447819	0.425726	-0.00205746	0.019389	0.915491	-0.0135799	0.00705704	0.0543153	0.00487794	0.0128281	0.703756
rs11123853	2	101524476	IL-18R1	0.0303113		A	G	0.1288	871	-0.420328	0.0749821	2.07399e-08	0.2635	A	G	0.144726	0.2971	0.00452	0.993005	-0.00117994	0.040135	0.976546	-0.0235875	0.0264973	0.373367	-0.00905626	0.0164118	0.581075	-0.00654707	0.025117	0.794353	-0.00184826	0.00937183	0.843659	0.0838175	0.055501	0.130993	-0.15362	0.0673225	0.022498	-0.00251684	0.027558	0.927231	0.0333028	0.00990273	0.000771025	0.00560696	0.0181299	0.757119
rs11894671	2	101529818	IL-18R1	0.0332474		T	G	0.3619	871	0.330936	0.0527972	3.65555e-10	0.6843	T	G	0.227873	0.1422	0.004862	0.99558	-0.0200829	0.0332094	0.545355	-0.00980602	0.0216527	0.650637	-0.0174418	0.0135216	0.197077	-0.0224176	0.020756	0.280119	-0.0150327	0.00772736	0.0517286	-0.086562	0.0482159	0.0726059	0.0156536	0.0519834	0.763317	0.0108997	0.0225347	0.62861	0.00136259	0.00821332	0.868236	0.01574	0.0148942	0.290609
rs3754673	2	101544574	IL-18R1	0.0341868		C	A	0.1528	871	-0.387035	0.0694703	2.52946e-08	0.1459	C	A	0.124175	0.8535	0.01958	0.972896	-0.0386595	0.0443838	0.38374	-0.0512121	0.0290772	0.0781968	-0.0327929	0.0179572	0.0678243	-0.00709814	0.0272597	0.794563	-0.000522361	0.0101851	0.959097	0.105839	0.0598876	0.0771784	-0.127022	0.0728979	0.0814266	-0.0150796	0.0301091	0.61649	0.0304005	0.010782	0.00480893	-0.0107697	0.0198443	0.587329
rs74106	2	101545555	IL-18R1	0.0316949		T	C	0.3051	871	-0.292352	0.056628	2.43448e-07	0.1845	T	C	0.371146	0.944	0.04304	0.974645	0.00767856	0.0297862	0.796569	-0.00709658	0.0195809	0.717035	0.00383226	0.0121488	0.752424	9.28178e-05	0.0185938	0.996017	0.00726985	0.00695589	0.295961	0.0432773	0.0423923	0.307312	-0.06447	0.0480923	0.180068	-0.00611528	0.0204718	0.765155	0.00874446	0.00741742	0.238434	0.00187337	0.0134988	0.889623
rs12712085	2	101565151	IL-18R1	0.0479086		A	G	0.3844	871	0.266143	0.0536281	6.94978e-07	0.2341	A	G	0.414026	0.8792	0.02155	0.988217	-0.0512884	0.0288288	0.0752285	0.000339189	0.0187802	0.98559	-0.00356918	0.0117023	0.760367	0.0187475	0.0178753	0.294272	0.00495386	0.00669825	0.459558	0.0555643	0.0407324	0.172527	-0.00247473	0.0452709	0.956405	0.0041628	0.0196382	0.832127	-0.00423871	0.00713757	0.552607	0.0091773	0.0129802	0.479553
rs200166816	2	101571348	IL-18R1	0.0660479		C	T	0.2826	871	-0.329019	0.0573	9.35424e-09	0.3161	C	T	0.202704	0.338	0.001047	0.998485	0.0470272	0.0347946	0.176515	0.00541015	0.0230165	0.814166	0.0116532	0.0143209	0.415805	-0.0292122	0.0222119	0.188457	0.00262568	0.00821983	0.749399	0.00415641	0.0501618	0.933963	-0.00731545	0.0559911	0.896049	-0.0115611	0.0242501	0.633545	0.0162705	0.00873945	0.0626415	-0.0143545	0.0160189	0.370202
rs13409032	2	101572248	IL-18R1	0.0546765		C	T	0.4158	871	-0.269457	0.0537883	5.45513e-07	0.5624	C	T	0.383429	0.7854	0.02382	0.983534	0.0277928	0.0291494	0.340356	0.00178286	0.0191018	0.925638	0.00872952	0.0119002	0.463216	-0.00519608	0.0182809	0.77623	-0.00448741	0.00682198	0.510675	-0.0639059	0.0419501	0.127664	0.0134479	0.0461821	0.770905	-0.00589454	0.0200139	0.768359	0.00345224	0.00726776	0.634782	-0.0109881	0.0132445	0.406743
rs77988694	2	101588143	IL-18R1	0.0498612		G	C	0.09941	871	-0.434777	0.0841214	2.36053e-07	0.8612	G	C	0.06405	0.2982	0.003315	0.991801	-0.00920461	0.0566387	0.870901	0.018055	0.0366304	0.622086	0.0383814	0.0226169	0.0896926	0.0278403	0.0347315	0.422792	0.00270303	0.013142	0.837042	0.0457066	0.0786777	0.561285	-0.0243639	0.0903552	0.787433	-0.0311025	0.0391769	0.427255	0.000306792	0.0140272	0.982551	-0.00997056	0.0256144	0.697086
rs1192775	2	101794490	IL-18R1	0.0548598		A	G	0.1998	871	-0.429445	0.0661455	8.44595e-11	0.4332	A	G	0.265142	0.8329	0.0004475	0.997495	0.0058119	0.0318148	0.85505	-0.0125426	0.0208962	0.548349	0.00919879	0.0129596	0.477824	-0.000460571	0.0198761	0.981513	-0.00534871	0.00743836	0.472097	-0.0273071	0.0456443	0.549667	-0.0200648	0.0506306	0.691885	0.00917342	0.0217717	0.673502	-0.00392541	0.00793221	0.620692	-0.0188067	0.0144887	0.194277
rs11123863	2	101809407	IL-18R1	0.0443418		C	T	0.3854	871	0.319199	0.0556358	9.62072e-09	0.146	C	T	0.402408	0.6172	0.03215	0.980562	0.0159386	0.0290345	0.583038	0.0111177	0.018984	0.558119	-0.00703984	0.0118502	0.552467	-0.00931548	0.0181724	0.608219	0.0130014	0.00677577	0.0550082	0.0342903	0.0413664	0.407138	0.0108904	0.045826	0.812155	0.0155678	0.0198521	0.43293	0.00586557	0.00722501	0.416882	0.0200783	0.013105	0.125497
rs112984305	2	101869226	IL-18R1	0.0264521		T	C	0.213	871	0.314761	0.0607444	2.19836e-07	0.006803	T	C	0.125338	0.209	0	1	0.0458945	0.0405989	0.258291	-0.00197983	0.0270987	0.941758	-0.0117668	0.0169322	0.487095	-0.0170478	0.0259104	0.510568	0.00306382	0.00964532	0.750752	-0.107308	0.0611869	0.0794694	0.0148313	0.0650524	0.819654	-0.0164711	0.0284763	0.562983	0.00306486	0.0102768	0.765527	0.0222927	0.0185558	0.229601
rs113432426	2	101873938	IL-18R1	0.0209254		T	C	0.009794	871	1.34652	0.251504	8.60891e-08	0.08967	T	C	0.0122265	0.8826	0.005346	0.943727	0.152538	0.12264	0.213579	0.0889658	0.0831003	0.284357	-0.0975971	0.0564626	0.0838937	-0.161844	0.088949	0.0688322	-0.039096	0.0312911	0.211509	-0.0683344	0.193883	0.724499	-0.442971	0.259323	0.0876022	0.0819813	0.0870283	0.346188	-0.0187709	0.0330048	0.569538	0.0488995	0.058448	0.4028
rs140015958	2	101899879	IL-18R1	0.059288		T	C	0.024	871	0.970691	0.167858	7.34578e-09	0.4457	T	C	0.0151701	0.4469	0.007108	0.942259	0.0482495	0.114518	0.673517	0.0375205	0.0752511	0.618058	0.0258931	0.0471538	0.582923	-0.023123	0.0742466	0.75547	0.00809683	0.0273167	0.76692	-0.239379	0.18694	0.200365	-0.165595	0.201385	0.410918	0.0716056	0.0777118	0.356829	0.00334504	0.0291466	0.908631	0.0505334	0.0520092	0.331238
rs182999195	2	101974558	IL-18R1	0.043154		T	C	0.06268	871	0.621234	0.101436	9.10289e-10	1	T	C	0.0186046	0.4446	0.007365	0.946728	0.0357163	0.104611	0.732788	0.0848421	0.0670067	0.205451	-0.0646783	0.0447664	0.148516	-0.0279363	0.0671088	0.677202	0.0278314	0.0246934	0.259708	0.0801143	0.146172	0.583636	0.318104	0.143699	0.0268508	-0.0216648	0.0732692	0.767469	0.0629308	0.0258791	0.015027	0.0419343	0.0473	0.375315
rs11692240	2	102006527	IL-18R1	0.0417535		C	T	0.3222	871	-0.278552	0.0552414	4.59604e-07	0.1522	C	T	0.489859	0.3572	0.005161	0.993696	-0.019049	0.0280296	0.496755	-0.0173126	0.0183445	0.345296	-0.00414506	0.0114221	0.716681	0.00728656	0.0175016	0.677164	0.00709265	0.00654222	0.278305	-0.00281361	0.0399276	0.943821	-0.0235373	0.0443428	0.595554	0.0075767	0.0191934	0.693023	-0.00909934	0.00698007	0.192364	-0.00397034	0.0126963	0.754496
rs4069937	2	102010997	IL-18R1	0.0473848		A	T	0.1102	871	-0.403613	0.082332	9.47394e-07	0.009704	A	T	0.181131	0.8605	0.001881	0.995742	-0.0116008	0.0367095	0.751989	0.0253551	0.0236977	0.284646	0.00852976	0.0148408	0.56546	0.00810835	0.0227701	0.721768	0.00745114	0.00851249	0.381401	0.0497913	0.0513221	0.33196	-0.00101081	0.0576681	0.986015	0.0117975	0.0249037	0.635697	-0.0113823	0.00912386	0.212204	0.0167071	0.0164894	0.310963
rs3898719	2	102066808	IL-18R1	0.0591928		T	C	0.1548	871	0.405853	0.0697565	5.95076e-09	0.5493	T	C	0.0962178	0.3472	0.0414	0.941807	-0.00860296	0.0496496	0.862437	-0.00149715	0.0323624	0.963101	0.0153344	0.0200056	0.443374	-0.0442406	0.0314361	0.159333	0.00992386	0.0114947	0.38795	-0.0615421	0.0720011	0.392696	-0.150615	0.0834132	0.0709735	-0.0487956	0.0346626	0.159211	0.0121693	0.0122521	0.320592	0.0532402	0.0218913	0.0150147
rs62153484	2	102200026	IL-18R1	0.0420461		T	C	0.1332	871	0.437162	0.0741764	3.77986e-09	0.5881	T	C	0.145906	0.1725	0.01561	0.983311	0.0356092	0.0395801	0.368293	-0.000769798	0.0262332	0.97659	-0.00457655	0.0163501	0.779547	0.0219649	0.0247941	0.375676	0.00781771	0.00933772	0.40247	-0.0730393	0.0585921	0.212555	-0.046287	0.0643448	0.47192	0.018077	0.027302	0.5079	0.00469267	0.00996267	0.637623	0.0216093	0.0180333	0.230801
rs7420103	2	102216407	IL-18R1	0.0336283		T	C	0.3702	871	-0.26354	0.0515022	3.1034e-07	0.14	T	C	0.337887	0.6348	0.007473	0.995317	-0.0420295	0.0298386	0.158965	0.0110506	0.0193584	0.568107	-0.00829903	0.012093	0.492543	-0.00720139	0.0184985	0.697056	-0.00850388	0.00691979	0.219101	0.0304012	0.0419672	0.468818	0.0977607	0.0462212	0.0344246	0.0219956	0.0202174	0.276614	-0.00329446	0.00737468	0.655073	-0.022677	0.0134502	0.0917973
rs75294528	2	102220565	IL-18R1	0.0363314		G	T	0.07493	871	-0.491161	0.0977543	5.04903e-07	0.2637	G	T	0.0167259	0.1146	0.001445	0.986605	-0.0528287	0.108455	0.626187	-0.0876773	0.0724407	0.226151	-0.086983	0.0447448	0.051898	-0.0281423	0.0667877	0.673485	-0.00746228	0.0247657	0.763174	-0.125262	0.159556	0.432413	0.303914	0.146183	0.0376172	-0.150619	0.0782251	0.0541729	0.00612709	0.0263441	0.816088	0.0477986	0.046757	0.306649
rs10171484	2	102226848	IL-18R1	0.0323364		T	C	0.4794	871	0.256573	0.0497629	2.524e-07	0.9002	C	T	0.456319	0.374	0.0003702	0.999796	-0.0389021	0.0280781	0.165902	0.00611142	0.0183335	0.738873	-0.00134478	0.0114238	0.906291	-0.0262664	0.017512	0.133639	-0.00846426	0.00654114	0.195664	-0.0019266	0.0399597	0.961546	0.0683849	0.0442808	0.122504	-0.0070425	0.0192047	0.713838	-0.00014492	0.00697825	0.983431	-0.0147533	0.0127034	0.245491
rs6720988	2	102234065	IL-18R1	0.0675717		C	T	0.2537	871	0.414998	0.0579432	7.94194e-13	0.6803	C	T	0.288748	0.9045	0.00221	0.995894	0.0332558	0.0309876	0.283183	-0.00670078	0.0204449	0.743102	-0.0133333	0.012752	0.295754	0.00778335	0.0194218	0.688602	0.0124265	0.00727126	0.0874539	-0.00901223	0.0445478	0.839679	0.0116232	0.0492549	0.813447	0.00520827	0.0213337	0.807127	0.0156264	0.00775062	0.043784	0.00430816	0.0141374	0.760568
rs4293578	2	102234881	IL-18R1	0.0517434		C	T	0.3766	871	0.324635	0.0536374	1.42713e-09	0.3178	C	T	0.381713	0.3742	0.01237	0.990495	0.0290913	0.0289292	0.314607	-0.0112774	0.0190121	0.553067	-0.00676104	0.0118424	0.568055	-0.0188071	0.0181581	0.300323	0.00863297	0.00677262	0.20242	-0.0411041	0.0415877	0.322971	-0.00383331	0.0459776	0.933555	-0.00534051	0.0198857	0.788268	0.0187831	0.00721423	0.00922466	0.0177602	0.0131236	0.17596
rs17025894	2	102239363	IL-18R1	0.0406823		A	G	0.1239	871	0.423269	0.077637	4.98354e-08	0.3146	A	G	0.144009	2.341e-05	0.007984	0.987874	-0.00790722	0.0401544	0.84389	0.00337887	0.0261244	0.89709	0.0192584	0.016206	0.234697	0.00092526	0.0249711	0.970443	0.0176045	0.00930488	0.0584951	0.130082	0.0544	0.0167928	0.0497524	0.062163	0.423506	-0.00315137	0.0274055	0.908453	0.0132538	0.00991503	0.181307	-0.00332061	0.0181531	0.854859
rs4851472	2	102243440	IL-18R1	0.0355046		G	A	0.381	871	-0.268174	0.0546689	9.32234e-07	0.5503	G	A	0.379235	0.9264	0.001616	0.997161	-0.0129003	0.028961	0.656004	0.0126438	0.0189093	0.503715	0.00610022	0.0117897	0.604863	0.0120653	0.0180241	0.503242	-0.00563441	0.00675683	0.404347	-0.0160614	0.0412475	0.696987	0.0418541	0.0455687	0.358366	0.000515424	0.0198101	0.979243	0.00530447	0.00719515	0.460984	5.04934e-05	0.0130972	0.996924
rs62153559	2	102251801	IL-18R1	0.0434617		T	C	0.2253	871	0.353825	0.0618881	1.08313e-08	0.7884	T	C	0.215835	0.5166	0.03686	0.972176	0.0348909	0.0342778	0.308732	0.00178468	0.0226025	0.937065	-0.0159687	0.0141578	0.259359	-0.0152962	0.0217103	0.481085	-0.000677657	0.00807626	0.93313	-0.0820868	0.0506617	0.10517	-0.0881063	0.056495	0.118868	-0.0427283	0.024024	0.0753116	0.00947028	0.00859978	0.270799	0.0108123	0.0156251	0.488948
rs80142154	2	102260731	IL-18R1	0.0452495		A	G	0.1817	871	0.385222	0.0657705	4.71104e-09	0.0575	A	G	0.153393	0.7792	0.01305	0.9847	0.0181742	0.0390959	0.64203	0.0242004	0.02548	0.342223	0.0108663	0.0159775	0.496441	-0.0174911	0.0246718	0.478356	0.0184293	0.00914133	0.0437956	0.091111	0.0543409	0.0936094	0.0190558	0.0618016	0.757825	-0.000901609	0.0269089	0.973271	0.00878467	0.00975707	0.36794	0.00621492	0.0177909	0.72684
rs62155067	2	102265906	IL-18R1	0.0555452		T	G	0.2669	871	-0.331848	0.0577765	9.26609e-09	0.05467	T	G	0.270767	0.4353	0.04836	0.966839	-0.0344129	0.0326289	0.291574	0.00624906	0.0211181	0.767299	-0.002392	0.0132103	0.856312	-0.00759858	0.0202332	0.707252	-0.00339878	0.00755788	0.652927	-0.00861087	0.0461671	0.852041	0.0712912	0.0504283	0.157446	0.00496964	0.0221829	0.822734	0.00219121	0.00805105	0.785496	0.00624003	0.0146221	0.669559
rs56330512	2	102267800	IL-18R1	0.0378631		T	C	0.2561	871	-0.297145	0.0585706	3.91027e-07	0.02159	T	C	0.273981	0.4935	0.01306	0.991398	-0.0560467	0.0319147	0.0790643	0.0230719	0.0204834	0.260008	-0.012236	0.0128626	0.34146	-0.0146009	0.0196839	0.458228	-0.00991014	0.00735789	0.178021	-0.00121029	0.044749	0.978423	0.0485761	0.0492083	0.323567	0.0154184	0.0214646	0.472563	0.00915074	0.00782089	0.241986	0.0190987	0.014197	0.17854
rs34727025	2	102422592	IL-18R1	0.0380014		G	C	0.236	871	-0.307144	0.0606913	4.17592e-07	0.544	G	C	0.264704	0.4046	0.02127	0.982812	-0.0367238	0.0325051	0.258567	-0.00304694	0.0211263	0.885323	0.00232877	0.013147	0.859404	-0.020082	0.0202354	0.320992	-0.00151024	0.00753194	0.84108	-0.088493	0.0470686	0.0600961	-0.0619826	0.0516845	0.230431	-0.000452744	0.0220535	0.983621	0.00242365	0.00802186	0.762552	-0.016547	0.0146417	0.258422
rs6720836	2	102520528	IL-18R1	0.0339055		A	G	0.4084	871	0.266984	0.0525039	3.67561e-07	0.1202	A	G	0.476944	0.2262	0.00276	0.998089	0.00881596	0.0280221	0.75306	0.00432698	0.0183166	0.813252	0.0105928	0.0114131	0.353344	0.0100799	0.0174833	0.564246	-0.00848255	0.00653657	0.194388	0.115774	0.0398365	0.00365804	0.0283998	0.0442821	0.521303	0.0225747	0.0191762	0.239104	-0.00841054	0.00697509	0.227896	-0.0156447	0.0126981	0.21793
rs12990046	2	102543479	IL-18R1	0.0619478		A	G	0.2042	871	0.400797	0.062984	1.97235e-10	0.177	A	G	0.249308	0.2411	0.007326	0.994617	0.00393233	0.0325603	0.903873	0.0166244	0.0212074	0.433102	-0.00147328	0.0132908	0.911736	-0.00782829	0.0203621	0.700642	0.00199817	0.00760001	0.792615	0.102805	0.045237	0.0230519	0.00841254	0.0513352	0.86983	0.0204221	0.0221806	0.357198	0.0111384	0.00808632	0.168376	-0.00325262	0.0147683	0.825681
rs62153715	2	102547547	IL-18R1	0.0917833		A	G	0.1543	871	-0.55726	0.0704012	2.46288e-15	0.8114	A	G	0.162334	0.1129	0.003506	0.995891	-0.0188162	0.0381807	0.62214	-0.00953796	0.024918	0.701887	0.00690668	0.0154357	0.654551	-0.013697	0.0237821	0.564657	0.00727952	0.00884672	0.410594	-0.11218	0.0560707	0.0454251	-0.062876	0.0613577	0.305484	-0.0362454	0.026287	0.167947	-0.00156053	0.00944337	0.868746	-0.0155304	0.0172476	0.367886
rs35789178	2	102603925	IL-18R1	0.0462238		G	T	0.1616	871	0.375286	0.0681593	3.67051e-08	0.4877	G	T	0.187123	0.6774	0	1	-0.0282931	0.0362605	0.43523	0.0108006	0.0234229	0.644716	0.00142818	0.0146532	0.922357	-0.0147431	0.0225266	0.512807	-0.00234815	0.00839249	0.779638	0.077434	0.0500397	0.121755	0.0315893	0.0561233	0.573533	0.0150085	0.0244562	0.539419	0.00153321	0.00893464	0.86375	0.00749225	0.0162521	0.644797
rs62154652	2	102661190	IL-18R1	0.0786645		T	A	0.1876	871	-0.437264	0.0640863	8.91293e-12	1	T	A	0.153101	0.8774	0.01955	0.976381	0.0157519	0.0396817	0.6914	0.0188397	0.0259482	0.467808	-0.0101892	0.0163228	0.532475	-0.022445	0.0250444	0.37014	0.00822115	0.00930049	0.376724	-0.142363	0.0598367	0.0173504	0.0397119	0.062135	0.522743	0.00174311	0.0273163	0.94912	0.00715552	0.00991263	0.470381	-0.0241641	0.0181966	0.184196
rs115109460	2	102661221	IL-18R1	0.0969473		C	A	0.09794	871	-0.68673	0.0856338	1.06281e-15	0.1531	C	A	0.0202707	0.2623	0.002746	0.976047	-0.0665596	0.101888	0.513586	-0.040901	0.0659658	0.535236	0.0070565	0.0400357	0.860093	-0.0593875	0.0633812	0.348765	0.0343569	0.0228084	0.131985	-0.130603	0.149073	0.380977	0.178424	0.144777	0.217798	-0.0648842	0.0700106	0.354042	0.0265324	0.024402	0.276902	-0.0094368	0.04474	0.832946
rs12613330	2	102664460	IL-18R1	0.049568		C	A	0.4216	871	0.284104	0.0514646	3.38264e-08	0.04685	C	A	0.375883	0.5342	0.01658	0.989015	-0.0608071	0.0294494	0.0389419	-0.000645965	0.0191101	0.973035	-0.0186524	0.0119274	0.117857	-0.0206508	0.0182923	0.258926	0.00472402	0.00681743	0.488352	-0.0787744	0.0420324	0.0609118	-0.0872526	0.0467205	0.0618256	-0.0102812	0.0200262	0.60768	0.0308602	0.00725176	2.08538e-05	0.0229355	0.0132006	0.0823074
rs75058036	2	102717743	IL-18R1	0.0471066		A	G	0.04407	871	0.745842	0.120501	6.03438e-10	0.7168	A	G	0.047085	0.3077	0.01799	0.942308	-0.0841299	0.0703176	0.23153	0.041873	0.0435393	0.336186	0.0444714	0.0271216	0.101066	0.0300084	0.0417442	0.472225	0.0109903	0.0157421	0.485083	0.0550045	0.0942042	0.559298	-0.0165819	0.108697	0.878752	-0.046573	0.0473682	0.325503	-0.00284143	0.0168565	0.866139	0.0618902	0.0299005	0.0384641
rs13020778	2	102784574	IL-18R1	0.059446		C	T	0.4794	871	-0.34552	0.0508542	1.08821e-11	0.05987	C	T	0.417846	0.4787	0	1	-0.0168288	0.028515	0.555073	-0.0102318	0.0186524	0.583312	0.0152746	0.011595	0.187721	0.0303658	0.017721	0.0866111	0.000449891	0.00664689	0.946037	-0.0497568	0.0407464	0.222036	-0.0645125	0.0453059	0.154467	0.0191303	0.0194573	0.325512	-0.0466968	0.00710762	5.03257e-11	0.015783	0.0128731	0.22018
rs3917324	2	102793533	IL-18R1	0.0396856		G	C	0.2914	871	0.30477	0.0559145	5.01906e-08	0.1293	G	C	0.303373	0.8433	0.03245	0.97787	-0.0369623	0.0309075	0.231735	0.00463352	0.0201202	0.817865	-0.00548382	0.0125493	0.662123	-0.0618221	0.0193977	0.00143718	-0.00523971	0.0071793	0.46549	0.0613705	0.0432242	0.155661	0.0594248	0.0480137	0.215841	-0.00698649	0.0210484	0.739946	0.0500436	0.00760433	4.67491e-11	-0.0183306	0.0139821	0.189858
rs75968506	2	102809055	IL-18R1	0.0248362		A	T	0.02595	871	0.914908	0.164397	2.61777e-08	1	A	T	0.0244594	0.04751	0.003986	0.975178	-0.102209	0.094145	0.277632	0.062797	0.0571695	0.272015	0.00811218	0.0364824	0.824035	0.0507006	0.0549763	0.356411	0.00919275	0.0208894	0.659888	0.0918287	0.122118	0.452072	-0.257533	0.16167	0.111169	-0.0540372	0.0631653	0.39228	0.00104591	0.0222784	0.962555	0.0700904	0.0392603	0.0742171
rs17637748	2	102841715	IL-18R1	0.0446964		G	A	0.4074	871	0.303878	0.053227	1.13579e-08	0.7461	G	A	0.475068	0.6882	0.008583	0.994927	-0.0114908	0.028123	0.682841	0.000993533	0.0183832	0.956899	0.00459181	0.0114513	0.688431	-0.0650258	0.0175643	0.000213767	-0.00457448	0.0065601	0.485604	0.00319176	0.0400273	0.936444	0.0375086	0.0444329	0.398579	-0.00268039	0.0192404	0.889205	0.0594115	0.00699284	1.96157e-17	-0.00310578	0.0127309	0.807264
rs10200410	2	102870871	IL-18R1	0.0510961		G	A	0.428	871	-0.331126	0.0524067	2.643e-10	0.5232	A	G	0.46667	0.6524	0	1	-0.0417418	0.0281049	0.137486	-0.00334377	0.0183629	0.855509	-0.00173042	0.0114376	0.879745	-0.00527787	0.0175103	0.763097	0.00418107	0.00654882	0.523183	-0.0194858	0.0399757	0.625945	-0.00586681	0.0443885	0.89485	-0.0184326	0.019224	0.337643	0.0642262	0.00697464	3.30604e-20	0.00994633	0.0126977	0.433442
rs12613565	2	102903993	IL-18R1	0.0798011		G	C	0.2997	871	0.444915	0.055526	1.12191e-15	0.8814	G	C	0.154941	0.3465	0.01421	0.980693	-0.046296	0.0399782	0.246852	-0.000331267	0.0257616	0.98974	-0.00327958	0.0160417	0.838009	0.047996	0.0242493	0.0477851	0.0082003	0.00916274	0.370808	-0.0773575	0.057592	0.179208	-0.0624758	0.0640523	0.329368	-0.0535334	0.0274896	0.0514863	-0.00779504	0.00980128	0.426434	0.0658554	0.0174055	0.000154574
rs6543113	2	102911057	IL-18R1	0.0471689		T	C	0.2253	871	-0.399769	0.0638993	3.94406e-10	0.5904	T	C	0.276196	0.9966	0.02135	0.983847	0.0381409	0.0314569	0.225329	0.0278237	0.0206403	0.177651	0.0285524	0.0128529	0.0263185	0.0167958	0.0196973	0.393828	0.00192043	0.00740664	0.795416	0.0818734	0.0444461	0.0654629	0.0839293	0.049086	0.0872954	0.0326193	0.0215446	0.130017	-0.0123315	0.00791431	0.119204	-0.0267455	0.0144628	0.0644194
rs11676124	2	102941338	IL-18R1	0.0536984		T	C	0.4388	871	0.349838	0.0514318	1.03183e-11	0.6569	T	C	0.375484	0.8287	0.001937	0.998838	0.000456019	0.0289497	0.987432	0.00859347	0.0189105	0.64952	0.00348016	0.0117886	0.767831	0.00978514	0.0180553	0.587851	0.00862849	0.00674925	0.201095	0.0213232	0.0411354	0.604203	-0.00483545	0.0458252	0.915964	-0.0623901	0.0199929	0.00180478	-0.0103545	0.00720689	0.15079	0.0463453	0.0130344	0.000377073
rs1041973	2	102955468	IL-18R1	0.0457804		A	C	0.2086	871	-0.402211	0.066647	1.59013e-09	1	A	C	0.230221	0.06485	0	1	-0.00472284	0.0335752	0.888135	-0.0256301	0.0220984	0.246122	0.00073912	0.0136674	0.956872	0.0275905	0.0207384	0.183383	-0.00939775	0.00784288	0.230819	-0.0360502	0.0482301	0.454784	-0.0385424	0.0535233	0.47146	0.0228508	0.0228083	0.316409	-0.0829406	0.00850239	1.75638e-22	-0.0272172	0.0153115	0.0754756
rs12999517	2	102959260	IL-18R1	0.156317		C	T	0.1719	871	-0.764256	0.0689052	1.38094e-28	0.9124	C	T	0.0972983	0.9212	0.003147	0.994982	0.00667288	0.048061	0.889575	-0.0118658	0.0316933	0.708111	0.0112528	0.0195703	0.565298	0.0378941	0.029632	0.20096	-0.00279537	0.0112667	0.804051	-0.0844057	0.0711207	0.235309	-0.0423889	0.0776103	0.584945	0.0190187	0.0327841	0.561833	0.0361263	0.0118935	0.00238557	-0.0423332	0.0222045	0.0565839
rs1921622	2	102966067	IL-18R1	0.158689		G	A	0.4927	871	0.58591	0.0507625	8.08441e-31	0.9004	G	A	0.466648	0.4193	0.001453	0.999083	0.001499	0.0281419	0.95752	-0.00977477	0.0184092	0.595437	-0.0121055	0.0114662	0.291081	0.0276949	0.0175273	0.114084	-0.00694748	0.00656261	0.289761	-0.0374675	0.0401551	0.350785	-0.0619868	0.0446631	0.165175	-0.0168677	0.0192725	0.381452	-0.0810651	0.00702026	7.61704e-31	0.052222	0.0127088	3.97169e-05
rs10208293	2	102966310	IL-18R1	0.051725		A	G	0.2444	871	-0.365489	0.0605211	1.55043e-09	0.397	A	G	0.28775	0.186	0	1	0.0233896	0.0308399	0.4482	-0.000152618	0.0202619	0.99399	0.00854135	0.0126042	0.497988	0.00196239	0.019314	0.919071	0.00484492	0.00722607	0.502553	0.0621188	0.04357	0.153948	-0.0170879	0.0491126	0.72789	-0.00263999	0.0212102	0.900945	-0.0980419	0.00783934	6.88698e-36	-0.0255537	0.014109	0.0701149
rs138245561	2	102990960	IL-18R1	0.100603		T	C	0.07003	871	0.884832	0.103375	1.13418e-17	1	T	C	0.0182611	0.1383	0.005456	0.960311	-0.0400332	0.10788	0.71057	-0.0338983	0.0707933	0.632056	-0.021199	0.0435509	0.626426	0.061083	0.06451	0.343702	0.00749318	0.0247051	0.761657	0.0462275	0.147433	0.753863	-0.0686624	0.175655	0.695876	-0.0599101	0.0750657	0.424811	0.0153214	0.0262549	0.559513	0.0936625	0.0457934	0.0408226
rs10190555	2	102994056	IL-18R1	0.423888		A	G	0.2326	871	1.07514	0.0597662	2.37259e-72	0.8613	A	G	0.227468	0.258	0.003459	0.99682	-0.0122795	0.0339052	0.717224	-0.00821602	0.0221773	0.711032	-0.00996085	0.013808	0.470674	0.0271416	0.0209803	0.19578	-0.00148293	0.0078824	0.850774	-0.0519351	0.0488364	0.287577	-0.0501385	0.0544298	0.356967	-0.065838	0.0235886	0.00525311	0.00427488	0.0083892	0.610354	0.0843225	0.0149534	1.71016e-08
rs1035126	2	103019981	IL-18R1	0.210812		T	C	0.3893	871	-0.674516	0.0532377	8.68383e-37	0.6929	T	C	0.303697	0.3975	0.004042	0.996602	0.0759851	0.029974	0.0112437	0.00839835	0.0198383	0.672048	0.00790332	0.0123729	0.52298	-0.013668	0.019025	0.472496	0.0031727	0.00708895	0.654474	0.056205	0.0428415	0.189544	-0.0219579	0.0481479	0.648354	-0.00439735	0.0208247	0.832762	-0.00463771	0.00756396	0.539788	-0.0286785	0.0138385	0.038231
rs10200952	2	103027651	IL-18R1	0.297648		A	C	0.4608	871	0.804177	0.052556	7.49065e-53	0.257	C	A	0.483336	0.8154	0.003591	0.998175	0.0381507	0.0280579	0.173922	-0.00222072	0.0183581	0.903718	0.00252162	0.0114357	0.825478	0.0108133	0.0174945	0.536514	-0.00143687	0.00654961	0.826352	0.0267709	0.0399595	0.502889	-0.0154922	0.0443947	0.727115	0.0178131	0.0192013	0.353562	-0.0721484	0.00699136	5.74251e-25	-0.0393003	0.0127205	0.0020047
rs11465670	2	103034440	IL-18R1	0.0307978		C	T	0.1068	871	-0.424277	0.0850684	6.11739e-07	0.252	C	T	0.140857	0.6052	0.009686	0.989238	0.0768563	0.0392908	0.0504546	0.0198174	0.0262208	0.449775	0.0125546	0.0163996	0.443946	-0.0326622	0.0255211	0.200611	0.00973554	0.00941115	0.300917	0.133215	0.0549826	0.0153991	0.0396526	0.0627989	0.527765	-0.0235319	0.02786	0.398307	-0.0076611	0.010072	0.446877	-0.0332486	0.0184989	0.0722833
rs11465699	2	103054767	IL-18R1	0.104708		A	G	0.04652	871	1.07039	0.122306	2.10138e-18	0.7199	A	G	0.0437487	0.9848	0	1	-0.0632348	0.0688897	0.358664	0.0369314	0.0432103	0.392722	-0.0039183	0.0273621	0.886131	0.00277133	0.041879	0.947239	0.00257016	0.015628	0.86937	-0.0928375	0.0994416	0.350517	-0.0244641	0.107466	0.819922	-0.0464401	0.0468635	0.321702	0.000756847	0.0166186	0.963675	0.0723855	0.0293196	0.0135551
rs6543139	2	103066235	IL-18R1	0.0385063		G	A	0.02791	871	0.777386	0.143768	6.40048e-08	0.5524	G	A	0.0579153	0.9083	0.01989	0.951546	-0.000718877	0.0625175	0.990825	-0.0129781	0.041033	0.751787	-0.0232179	0.0256756	0.365848	-0.0146311	0.0393785	0.710229	-0.0212412	0.0146678	0.147574	0.167215	0.0827332	0.0432662	-0.114893	0.104212	0.270249	-0.0699543	0.0440679	0.112418	0.0266989	0.0154156	0.0832839	0.02942	0.0280134	0.293621
rs1468788	2	103092513	IL-18R1	0.225132		C	T	0.4305	871	0.717314	0.0523105	8.5311e-43	0.7988	C	T	0.430456	0.5284	0.003431	0.995161	-0.0481411	0.0284489	0.090609	-0.0121007	0.0185558	0.514322	-0.00477965	0.0115492	0.678983	0.0505491	0.0176314	0.0041439	-0.00655104	0.00661581	0.322072	-0.0480369	0.040503	0.235619	-0.0243157	0.044862	0.587811	-0.0292863	0.0194642	0.13242	-0.0615266	0.00707836	3.55452e-18	0.0397801	0.0127994	0.0018838
rs6712638	2	103142491	IL-18R1	0.231861		T	C	0.1538	871	0.94925	0.069731	3.3501e-42	1	T	C	0.210646	0.1682	0.001876	0.997535	-0.0425777	0.0348641	0.221992	-0.0138918	0.0226259	0.539231	-0.0112662	0.0140823	0.423697	0.00593141	0.0215003	0.782643	-0.00509376	0.0080453	0.526645	-0.0211097	0.0493695	0.668953	-0.0764786	0.055742	0.17006	-0.0778676	0.0241161	0.00124284	0.00846049	0.00854157	0.321926	0.0658218	0.0153029	1.69833e-05
rs72995641	2	103166325	IL-18R1	0.180399		A	G	0.261	871	-0.684585	0.059584	1.49133e-30	0.6264	A	G	0.209813	0.7851	0.005202	0.993897	0.0692796	0.0341859	0.0427082	-0.002873	0.0228058	0.89975	0.0119419	0.0141535	0.398811	-0.0159932	0.0218634	0.46447	0.0164252	0.00810741	0.0427699	0.0797579	0.0485664	0.100539	0.00875637	0.0549494	0.87339	-0.0335159	0.024088	0.164106	0.00716559	0.00866015	0.407998	-0.0308383	0.015921	0.0527514
rs10193009	2	103168977	IL-18R1	0.176064		C	T	0.3296	871	0.642849	0.0540822	1.39087e-32	1	C	T	0.37616	0.7042	0.0001077	0.99972	0.000977625	0.028903	0.973017	-0.0055113	0.0189275	0.770914	-0.000735886	0.0117852	0.950211	-0.00159454	0.0180672	0.929673	0.00915772	0.0067421	0.174372	0.0406415	0.0409939	0.321488	-0.0179023	0.045839	0.696131	-0.0658284	0.0199653	0.00097673	0.0085106	0.00718378	0.236137	0.0350878	0.013029	0.00707997
rs12623748	2	103179942	IL-18R1	0.0810827		T	C	0.07933	871	0.75391	0.0930476	5.38775e-16	0.6712	T	C	0.0478915	0.09272	0.0134	0.948807	-0.0515548	0.0694964	0.458188	0.0129662	0.0440586	0.768533	0.0200183	0.0274399	0.465677	0.1021	0.0407061	0.0121339	0.0169495	0.0157403	0.28156	-0.0582302	0.099209	0.55724	-0.0441109	0.109937	0.688244	-0.152757	0.0497999	0.00215915	0.00640925	0.0168186	0.703142	0.0725347	0.0297937	0.0149096
rs10209131	2	103209596	IL-18R1	0.146848		T	C	0.4564	871	-0.597504	0.0533423	4.01747e-29	0.1651	T	C	0.389029	0.9109	0.002647	0.997055	0.000522594	0.0287007	0.985473	0.0039396	0.0187988	0.834006	-0.00809407	0.011719	0.489766	0.0166427	0.0178725	0.351758	-0.00427951	0.00670654	0.523402	-0.0280605	0.0410225	0.493958	0.0355701	0.0452911	0.432239	0.0389084	0.0195848	0.0469598	-0.0500384	0.00717831	3.152e-12	-0.020717	0.013036	0.112013
rs6725806	2	103216172	IL-18R1	0.0479488		T	G	0.2307	871	0.374758	0.0595932	3.20332e-10	0.5974	T	G	0.243095	0.1688	0.01437	0.987042	-0.043732	0.0334875	0.19158	-0.00160249	0.0216202	0.940915	-0.00804887	0.013499	0.551003	-0.00121693	0.0206624	0.953035	-0.0151048	0.00773516	0.0508504	-0.0160653	0.0474568	0.734968	-0.0751182	0.0535105	0.160377	-0.0404204	0.022932	0.0779641	-0.0219263	0.00825713	0.00792059	0.0141651	0.0149094	0.342071
rs76031870	2	103235622	IL-18R1	0.12045		A	C	0.1112	871	-0.789735	0.0821554	7.06754e-22	0.7512	A	C	0.0235276	0.1182	0.0005	0.991906	0.023391	0.0891377	0.793002	-0.0257978	0.060017	0.667311	-0.027955	0.0372661	0.453167	-0.00724433	0.0562906	0.897599	0.0359166	0.0208688	0.0852387	-0.09693	0.134124	0.46987	0.0438771	0.14054	0.754886	0.00988745	0.0617147	0.872714	-0.0133072	0.0225921	0.555847	-0.000805161	0.0407712	0.984244
rs12712164	2	103239546	IL-18R1	0.0655523		T	C	0.2135	871	0.471852	0.0639045	1.53934e-13	0.2631	T	C	0.312926	0.6599	0.01356	0.98769	0.00771997	0.030191	0.798179	0.00875312	0.0197852	0.658194	-0.00858719	0.0123563	0.487079	-0.0183092	0.018962	0.334257	-0.00625091	0.00706957	0.376589	-0.0300486	0.0434716	0.489424	-0.0181352	0.0480607	0.705921	-0.00712561	0.0207714	0.731562	0.0202487	0.00750445	0.00697097	0.0330552	0.0136157	0.015194
rs1016160	2	103245025	IL-18R1	0.195189		A	G	0.142	871	0.894407	0.0734342	3.9872e-34	1	A	G	0.150405	0.4488	0.006092	0.99091	-0.0422496	0.0393345	0.282774	-0.00379233	0.0254463	0.881528	-0.00889833	0.0158626	0.574822	0.0261142	0.0240431	0.277417	0.00374376	0.00905147	0.679161	-0.0586816	0.0563827	0.297981	-0.0342187	0.0621202	0.581739	-0.0904316	0.0274115	0.000970151	0.0150669	0.00961149	0.116976	0.0442546	0.0173166	0.0106001
rs7567133	2	103253128	IL-18R1	0.0385609		A	C	0.238	871	-0.331842	0.061096	5.58877e-08	0.6667	A	C	0.15784	0.4699	0.008197	0.988899	0.0503146	0.0376231	0.181115	0.00814274	0.0248739	0.743395	0.0227922	0.0154296	0.13963	-0.00176537	0.0238013	0.940874	0.0114321	0.00888511	0.198215	0.14653	0.0517487	0.00463211	0.00400846	0.0601122	0.946834	0.0183093	0.0259508	0.480475	-0.0230226	0.0095569	0.0159962	-0.0238615	0.0174337	0.171094
rs10178585	2	103272957	IL-18R1	0.0618722		A	G	0.3374	871	0.366351	0.0543491	1.57621e-11	0.6241	A	G	0.362704	0.9654	0.01146	0.99135	0.0119719	0.0292489	0.682311	0.0249724	0.0190853	0.190717	0.000403119	0.0119271	0.973038	0.0215424	0.0182417	0.237625	-0.0120409	0.00683691	0.0782114	0.00202025	0.0416071	0.961274	0.0421525	0.0461224	0.360756	0.00756172	0.0200166	0.7056	0.0163496	0.00726496	0.0244189	0.0155769	0.013214	0.23847
rs11675831	2	103277647	IL-18R1	0.0608124		C	T	0.3781	871	0.351618	0.0523465	1.85351e-11	0.8418	C	T	0.399952	0.945	0	1	0.00327625	0.0285211	0.908547	0.0203552	0.018618	0.274257	0.00854063	0.0116165	0.462208	0.0513788	0.0177368	0.00377062	-0.00869412	0.00665834	0.191638	-0.0124285	0.0406665	0.759895	0.0667156	0.0448119	0.136542	0.0238049	0.0194831	0.221774	-0.0204043	0.00710395	0.00407571	0.0139908	0.0128938	0.277888
rs6756166	2	103299431	IL-18R1	0.0395391		T	C	0.4721	871	-0.341054	0.0529449	1.18169e-10	0.4903	T	C	0.397253	0.119	0.001265	0.998176	-0.0145001	0.0284958	0.610858	0.00148544	0.0186101	0.936381	-0.00190904	0.0115985	0.869264	-0.0259974	0.017826	0.144731	0.00351546	0.00664007	0.596506	0.01263	0.0405219	0.75528	-0.0447602	0.0452017	0.322061	-0.0247286	0.019527	0.205377	0.014019	0.00707688	0.0475963	-0.00841673	0.0129029	0.514198
rs79806272	2	103301451	IL-18R1	0.0298281		G	A	0.01665	871	1.13509	0.199872	1.35441e-08	1	G	A	0.0269866	0.7639	0	1	-0.0935226	0.0878844	0.287259	0.0531945	0.0539737	0.324347	0.0107333	0.0342008	0.753648	0.0153939	0.0522228	0.768167	-0.00297512	0.0196885	0.879889	0.106133	0.113899	0.35143	-0.149207	0.143442	0.298253	-0.0862259	0.0600786	0.151225	-0.0123965	0.0210183	0.555326	0.0367709	0.0373948	0.325452
rs138999958	2	103810861	IL-18R1	0.0252198		G	A	0.07003	871	-0.489155	0.0972982	4.9723e-07	0.3316	G	A	0.0151802	0.7438	0.00755	0.930529	0.0508105	0.121814	0.676594	-0.0562064	0.0830549	0.498572	0.040605	0.0495918	0.412909	0.114994	0.0734391	0.117385	-0.0292924	0.0292462	0.316547	0.080981	0.170722	0.635255	0.119071	0.18431	0.518255	0.0563432	0.082427	0.494258	0.0466749	0.0303883	0.124551	-0.0176535	0.0568931	0.756338
rs13005874	2	103838330	IL-18R1	0.0298225		C	T	0.04603	871	0.635543	0.116663	5.10299e-08	0.1612	C	T	0.0959092	0.7958	0	1	-0.0661995	0.0478952	0.166918	0.0271403	0.0302431	0.369502	0.0162798	0.0189191	0.389516	-0.0111768	0.0292021	0.701913	0.00463087	0.0108813	0.670415	-0.0573178	0.0679801	0.399142	-0.0838167	0.0762521	0.271679	-0.0152378	0.0320989	0.634991	-0.00554532	0.0116295	0.633481	0.0376111	0.0208136	0.0707546
rs17413812	2	103888113	IL-18R1	0.0202958		C	T	0.01665	871	1.04855	0.208712	5.06273e-07	1	C	T	0.0509028	0.298	0	1	-0.0332346	0.0638395	0.602648	0.0521783	0.0402857	0.195249	0.0145248	0.0255105	0.569107	-0.00853386	0.0394346	0.828672	0.0275597	0.0145754	0.0586463	-0.100153	0.0937961	0.285623	-0.103858	0.104252	0.319144	-0.0675652	0.0443482	0.12763	0.00646063	0.0156249	0.679254	0.0811478	0.0275471	0.00322141
rs10865052	2	103961696	IL-18R1	0.0291344		T	G	0.1538	871	-0.375739	0.0709407	1.18027e-07	0.8103	T	G	0.143741	0.9145	0.009379	0.989576	-0.0549493	0.0419946	0.190709	-0.0393526	0.02728	0.149149	0.0030595	0.0167579	0.855135	0.00686185	0.0255944	0.788623	-0.0163817	0.00964493	0.0894186	0.0204275	0.0581159	0.725216	0.0611902	0.06356	0.335691	0.0311774	0.0278609	0.263125	-0.0168701	0.0102957	0.101306	-0.0125392	0.018746	0.503561
rs116761138	2	104121144	IL-18R1	0.0383163		T	G	0.1533	871	-0.422551	0.0673327	3.48345e-10	0.002465	T	G	0.106038	0.7992	0.01231	0.977762	-0.027991	0.0459864	0.542737	-0.0319198	0.0302045	0.290607	-0.0265923	0.0187403	0.155902	-0.0443758	0.0288122	0.123517	-0.015466	0.0106851	0.147777	-0.0337438	0.0656812	0.607426	0.0646583	0.0701956	0.35699	0.00471003	0.0310894	0.879582	-0.0176993	0.0113972	0.120433	-0.00927131	0.0207134	0.654442
rs1457453	2	104392496	IL-18R1	0.024444		T	C	0.3379	871	-0.266466	0.0531062	5.23212e-07	0.03038	T	C	0.260387	0.9202	0.0114	0.988405	-0.00175589	0.0321652	0.956465	-0.0196911	0.0210901	0.350476	-0.0312434	0.0131775	0.0177416	-0.00474546	0.0200908	0.813277	-0.0162101	0.0075189	0.0310905	0.023046	0.0455058	0.612546	0.0532632	0.0500126	0.286877	-0.0124132	0.0220335	0.573177	-0.00640158	0.00800363	0.423807	-0.00262032	0.0145692	0.857268
rs17029195	2	104441053	IL-18R1	0.0265847		A	G	0.0333	871	0.70078	0.141835	7.78031e-07	0.3081	A	G	0.040378	0.01753	0.00371	0.977868	-0.00607255	0.0756832	0.936049	-0.0013339	0.0494312	0.978472	-0.0190792	0.0309375	0.537432	0.0473588	0.046185	0.305167	-0.0134527	0.0176628	0.446276	-0.124761	0.113668	0.272382	-0.0653082	0.123289	0.596307	0.0419859	0.0507913	0.408444	-0.00120193	0.0187806	0.948971	-0.00236346	0.0341255	0.944784
rs2570501	2	104512226	IL-18R1	0.0546732		A	C	0.3692	871	-0.312549	0.0530227	3.75526e-09	0.6873	A	C	0.268945	0.2802	0.01688	0.988672	-0.0294337	0.0317476	0.353866	-0.0198334	0.0206808	0.337548	-0.0181205	0.0129006	0.160133	0.0107811	0.0197052	0.584297	-0.00771708	0.00737325	0.295269	-0.044568	0.0455286	0.327629	-0.0377172	0.050276	0.453133	0.0227203	0.0214515	0.289534	-0.0118621	0.00786277	0.131391	-0.00236088	0.0142804	0.868689
rs2582957	2	104542811	IL-18R1	0.0612749		G	C	0.4618	871	0.329776	0.0516776	1.75452e-10	0.7532	C	G	0.405836	0.4963	0.005592	0.995596	-0.039787	0.0287653	0.166616	-0.0271194	0.0187787	0.148695	-0.0123688	0.0116862	0.289868	0.0338784	0.0178445	0.0576247	-0.0164245	0.00669277	0.0141254	-0.0576969	0.0411395	0.160775	-0.0569299	0.0454891	0.21075	0.0112869	0.0195767	0.564247	-0.00190409	0.00712998	0.789427	-0.0240643	0.0129963	0.0640786
rs74720907	2	104864281	IL-18R1	0.0558003		G	A	0.1557	871	0.453155	0.0730537	5.53834e-10	0.8116	G	A	0.0462404	0.6797	0.002086	0.988179	0.0191048	0.0674501	0.77699	0.0710272	0.043158	0.0998152	0.0277267	0.0274744	0.312887	0.039395	0.0418762	0.346834	0.0108976	0.0158366	0.49137	0.0881631	0.0933447	0.34492	0.0184694	0.106811	0.862717	0.0677846	0.0452567	0.13419	0.0149379	0.0168487	0.375301	-0.0524784	0.0315334	0.0960698
rs115937674	2	105009884	IL-18R1	0.0455492		C	T	0.04603	871	0.640106	0.126665	4.33744e-07	0.7187	C	T	0.0117257	0.6695	0.002898	0.9648	0.223401	0.116259	0.0546593	-0.00405987	0.0850204	0.961914	-0.0521711	0.0539826	0.333822	-0.112666	0.0856328	0.188279	0.0393338	0.0298509	0.187612	0.324169	0.158051	0.0402632	-0.1301	0.219687	0.553714	0.0947899	0.0852663	0.266271	0.0303256	0.0318839	0.341541	-0.042981	0.0595601	0.470515
rs117470468	17	30901263	MCP-2	0.0453989	0.503949	A	G	0.04799	871	-0.647967	0.121492	9.63817e-08	0.7252	A	G	0.0134318	0.5384	0.01503	0.84894	-0.0419097	0.147028	0.775609	-0.0153089	0.0950689	0.87207	-0.10555	0.0614062	0.0856367	-0.0144567	0.0901482	0.872593	-0.00238645	0.0336946	0.943536	-0.0468283	0.209695	0.823289	-0.330486	0.268254	0.217954	-0.140091	0.105389	0.183757	0.0509331	0.0352969	0.149023	-0.15353	0.0700716	0.0284484
rs62068414	17	30940705	MCP-2	0.0248878		A	T	0.1396	871	-0.375873	0.0763401	8.49411e-07	0.6015	A	T	0.0889017	0.4254	0.02232	0.959067	0.0415685	0.0509703	0.414762	0.0461795	0.0333779	0.166501	0.0473637	0.0208674	0.0232233	0.0154351	0.0323097	0.632847	0.0126211	0.0121148	0.297505	-0.014074	0.0745363	0.850234	-0.045604	0.0834298	0.584643	-0.0369124	0.0360292	0.305593	0.00808378	0.0129111	0.531241	-0.0241827	0.0237898	0.309383
rs56048694	17	31331251	MCP-2	0.0519548		T	C	0.05583	871	-0.690981	0.117948	4.67431e-09	0.3633	T	C	0.0948816	0.6661	0.002986	0.993092	-0.0401837	0.0483716	0.406126	-0.00146689	0.0311145	0.962398	0.0104256	0.0192962	0.588995	-0.0489837	0.0302266	0.105115	-0.00643318	0.0111145	0.562718	0.0555552	0.0662196	0.401496	0.0127892	0.0749207	0.864457	-0.00385362	0.0326364	0.906006	-0.00589137	0.0118501	0.619078	-0.00671869	0.0215795	0.755537
rs319769	17	31560783	MCP-2	0.021084		T	C	0.04358	871	-0.631042	0.125183	4.63184e-07	0.2546	T	C	0.0332881	0.9384	0.0006713	0.995149	0.0221471	0.0770825	0.77387	0.0201671	0.0504804	0.689522	0.020351	0.0315332	0.51868	-0.000554411	0.0487367	0.990924	0.0399312	0.0179611	0.0262021	0.122576	0.104916	0.242674	0.0226659	0.121846	0.852428	-0.0668886	0.0550655	0.224478	-0.00991502	0.0194807	0.610775	-0.0177108	0.0355664	0.61851
rs1497360	17	31581412	MCP-2	0.0447855		A	C	0.09158	871	-0.604473	0.0912764	3.53311e-11	0.5712	A	C	0.0840825	0.727	0.01056	0.982143	0.0832912	0.0490708	0.0896276	0.000459433	0.0332814	0.988986	0.0399938	0.0204695	0.0507219	-0.0243086	0.0320498	0.448173	0.0188949	0.0118147	0.10976	0.0450348	0.0710415	0.526131	-0.0909511	0.0834693	0.275874	-0.00790567	0.034965	0.821122	-0.00138639	0.0126738	0.912893	0.00246883	0.0230266	0.914618
rs11650787	17	31768561	MCP-2	0.0471265		T	G	0.09452	871	-0.476028	0.0894758	1.03661e-07	0.1966	T	G	0.142231	0.8125	0.00531	0.992157	-0.0464131	0.0413053	0.261157	0.014815	0.0264086	0.574805	-0.0230599	0.0166664	0.166475	-0.019954	0.0255075	0.43405	-0.00161266	0.00947552	0.864859	-0.00991852	0.0581059	0.864462	-0.0305334	0.0648176	0.637593	0.0341531	0.0274558	0.213526	0.00741795	0.0100824	0.461891	0.00214179	0.0183619	0.907143
rs12936298	17	31827515	MCP-2	0.0473133		G	A	0.04456	871	-0.635225	0.129053	8.55667e-07	0.7169	G	A	0.0783828	0.6271	0.0008619	0.994433	0.0711252	0.0513346	0.165893	0.0131117	0.0344934	0.703856	0.00154486	0.0215708	0.942906	-0.0163661	0.0332497	0.622565	-0.0193512	0.0124114	0.11896	0.0540696	0.0737155	0.463259	0.0959294	0.0805058	0.233424	0.00900033	0.0361564	0.803417	-0.00350534	0.0131622	0.789994	-0.00321111	0.0239425	0.89331
rs317398	17	32176869	MCP-2	0.0245316		A	T	0.3036	871	0.287725	0.0563434	3.2796e-07	0.2667	A	T	0.194653	0.5173	0.002694	0.995061	0.0152331	0.0351883	0.665086	0.00358376	0.0230641	0.87652	-0.0131328	0.0144476	0.363352	0.0578638	0.0216927	0.00764342	-0.0111736	0.00826136	0.17621	0.00309669	0.0502954	0.950905	0.000389028	0.0558669	0.994444	-0.00888689	0.0242519	0.714036	-0.00863166	0.00881935	0.327719	-0.00751327	0.0160421	0.639536
rs17783695	17	32199285	MCP-2	0.0413462		A	G	0.03575	871	-0.763831	0.142706	8.67639e-08	0.3722	A	G	0.079245	0.2692	0.02101	0.958958	0.0315902	0.0524682	0.547119	0.00558006	0.0347368	0.872378	-0.031815	0.0219523	0.14726	-0.0516497	0.0339072	0.127692	-0.0125158	0.012462	0.315226	0.0335269	0.074599	0.653123	-0.138404	0.0892976	0.121161	-0.076854	0.0376348	0.0411419	-0.00215158	0.0132503	0.871007	0.00713514	0.0240327	0.766548
rs117069876	17	32287894	MCP-2	0.0372823		A	G	0.02449	871	-0.897645	0.169341	1.15285e-07	0.1186	A	G	0.0394997	0.7992	0	1	0.0128733	0.0701644	0.854426	-0.0506453	0.0473421	0.284721	-0.00438591	0.0288741	0.879267	0.00289206	0.0440958	0.947708	-0.00457517	0.0165086	0.781674	-0.173515	0.10875	0.110589	0.105733	0.10696	0.322892	-0.0469865	0.0495425	0.342922	-0.000923407	0.0176102	0.958181	0.0219011	0.0316849	0.48943
rs317366	17	32314417	MCP-2	0.0287162		A	C	0.2478	871	0.31225	0.0607451	2.74258e-07	0.09274	A	C	0.231699	0.9393	0.005227	0.9932	0.0138892	0.0334254	0.677755	-0.00102711	0.0219567	0.962689	0.0172795	0.0136059	0.204084	0.011796	0.0208535	0.571622	-0.00262986	0.0078261	0.736842	0.064207	0.0469001	0.170995	-0.0116636	0.0532451	0.826607	-0.0153301	0.0230436	0.505882	0.00826588	0.00832892	0.320987	0.00112574	0.0151781	0.940876
rs117605869	17	32321992	MCP-2	0.0223635		C	T	0.04212	871	-0.721023	0.124715	7.40886e-09	0.02921	C	T	0.0368982	0.9825	0	1	-0.203132	0.0789475	0.0100823	-0.0301405	0.0475471	0.52614	-0.0537683	0.0298737	0.0718841	0.0147634	0.0446694	0.741019	-0.00141882	0.0167494	0.932493	-0.06292	0.1053	0.550154	-0.0902688	0.118582	0.446515	-0.0635745	0.0507226	0.210069	-0.00529646	0.0179363	0.76777	-0.0588531	0.0333845	0.0779191
rs62056823	17	32338395	MCP-2	0.0462632		A	G	0.3776	871	-0.34942	0.0540091	9.82335e-11	0.5942	A	G	0.394886	0.3523	0	1	0.00771191	0.0286405	0.787725	-0.0128256	0.0187776	0.494591	-0.0147122	0.0116969	0.208467	0.00699313	0.0178755	0.69564	-0.00909375	0.00669234	0.174201	-0.0151042	0.0408835	0.711796	0.0572299	0.0450969	0.204426	-0.0148191	0.0196648	0.451098	-0.0155069	0.00714384	0.0299567	-0.023992	0.0130121	0.0652077
rs117814539	17	32526914	MCP-2	0.0273121		T	C	0.01371	871	-1.16336	0.211567	3.82473e-08	1	T	C	0.0495124	0.0467	0.008357	0.97626	-0.0718952	0.0679715	0.290181	-0.0130049	0.0432437	0.763616	0.000768402	0.0268157	0.97714	0.0736295	0.0397727	0.0641331	0.0185458	0.0152743	0.224676	-0.0939334	0.0978384	0.337012	0.00246417	0.103368	0.980981	0.023967	0.0444583	0.589825	0.0135103	0.0162933	0.406994	-0.0247078	0.0301029	0.411773
rs12601658	17	32533423	MCP-2	0.0407562		A	T	0.2439	871	-0.374496	0.0616041	1.20879e-09	0.5536	A	T	0.233271	0.4727	0.001376	0.997614	-0.0171941	0.033427	0.606988	0.0125559	0.021738	0.563533	0.00113186	0.0135845	0.933597	0.000989604	0.0207383	0.96194	0.00234395	0.00777296	0.762994	-0.0122764	0.0475431	0.796241	-0.0526801	0.0534151	0.324016	-0.00426099	0.0228201	0.851879	-0.0058163	0.00829212	0.483038	-0.0199229	0.0151556	0.188658
rs16969403	17	32600312	MCP-2	0.121112		T	C	0.04701	871	-1.17795	0.125835	7.89093e-21	0.4851	T	C	0.0469351	0.00504	0.004061	0.980594	-0.00609292	0.069836	0.930476	0.0029549	0.0455629	0.948291	-0.0111386	0.0285502	0.696432	0.0467776	0.0425362	0.271457	0.0211415	0.0161682	0.19101	-0.106289	0.104001	0.306782	0.0384493	0.10828	0.72252	0.00654214	0.0475585	0.890588	-0.00699838	0.0173764	0.68713	-0.0229874	0.0319111	0.471304
rs2041190	17	32634541	MCP-2	0.13157		G	A	0.4525	871	0.524105	0.0519746	6.51138e-24	0.6583	G	A	0.393409	0.4947	0.02703	0.98128	0.0115154	0.0289278	0.690576	0.00218064	0.0189451	0.908363	0.00737482	0.0117968	0.531868	-0.013025	0.0181185	0.472215	0.0013015	0.00676435	0.847425	0.00677644	0.0411964	0.869345	0.0420421	0.0457036	0.357632	-0.00324817	0.019877	0.870193	0.00803065	0.00721237	0.265513	0.00642325	0.0131303	0.624704
rs1233652	17	32639127	MCP-2	0.0515529		G	A	0.04016	871	-0.883808	0.127452	4.07763e-12	1	G	A	0.0814579	0.7386	0.007404	0.980545	-0.0344481	0.0528469	0.5145	-0.00100845	0.0341387	0.976434	-0.023498	0.021446	0.273218	0.023993	0.0322244	0.456537	0.0128795	0.0121321	0.288417	-0.0540533	0.0760155	0.477033	-0.0822496	0.0855205	0.336174	0.00102503	0.0357027	0.977096	-0.005997	0.0129938	0.644421	0.00209365	0.0235803	0.929251
rs12602782	17	32640025	MCP-2	0.0721535		T	C	0.3012	871	0.447721	0.0562601	1.74784e-15	0.3721	T	C	0.198995	0.2389	0.02007	0.979613	0.00825658	0.0353245	0.815191	0.0104671	0.0231245	0.650806	-0.00180537	0.0144558	0.900612	-0.0254588	0.0223064	0.253736	-0.00532178	0.00828753	0.52078	-0.0138929	0.0508327	0.784618	-0.0272314	0.0566847	0.630943	-0.00516707	0.0243146	0.83171	0.00894967	0.00881386	0.309911	0.0262455	0.0159599	0.10008
rs34202026	17	32647357	MCP-2	0.0746099		T	A	0.04456	871	-1.0823	0.119282	1.15318e-19	0.1355	T	A	0.0201073	0.5697	0	1	0.000165501	0.0975921	0.998647	0.0570519	0.0623221	0.359963	-0.0183821	0.0401488	0.647062	-0.0533973	0.0622056	0.390672	0.000358898	0.02283	0.987457	0.139652	0.129793	0.281943	-0.0191475	0.156042	0.902339	0.0393329	0.0656395	0.549022	0.00446765	0.0242812	0.854017	0.041509	0.0434405	0.339307
rs1133763	17	32647831	MCP-2	0.300899		C	A	0.1043	871	-1.29791	0.0844564	2.69313e-53	0.5027	C	A	0.160018	0.5295	0.01043	0.987777	-0.0569761	0.0397721	0.151982	-0.0381736	0.0257921	0.13886	-0.00515963	0.0158994	0.745546	0.0475384	0.0239425	0.047086	0.00574031	0.00908002	0.527262	-0.0348932	0.0562572	0.535097	-0.0469679	0.0624868	0.452264	-0.0049678	0.0267113	0.852459	-0.00510184	0.00971045	0.599307	-0.0244001	0.0177939	0.170292
rs11575056	17	32649465	MCP-2	0.0463726		G	A	0.09207	871	0.544431	0.0885681	7.89462e-10	0.8514	G	A	0.0549711	0.5929	0.007796	0.972875	-0.00681029	0.0639353	0.915171	-0.0639824	0.0429445	0.136255	-0.0122309	0.026165	0.640177	-0.0111804	0.0399471	0.779568	-0.0159924	0.014973	0.285481	-0.161332	0.0976977	0.0986685	-0.16277	0.108569	0.133815	-0.0356589	0.0443366	0.421236	0.0102018	0.0158484	0.51976	0.0532548	0.0283299	0.0601336
rs1594542	17	32654317	MCP-2	0.115347		A	T	0.3178	871	-0.559901	0.0565027	3.79372e-23	0.4271	A	T	0.368696	0.6576	0.01766	0.986832	-0.0260393	0.0294544	0.376666	-0.00428987	0.01923	0.823472	0.00298218	0.0119639	0.803156	0.0239646	0.0182645	0.189491	0.00878961	0.00685302	0.199636	-0.0285538	0.0419615	0.496203	-0.0479324	0.0467828	0.305564	-0.00772536	0.0201208	0.701016	-0.00672567	0.00731818	0.358077	-0.025271	0.0133563	0.058482
rs4262996	17	32662971	MCP-2	0.0443547		C	T	0.4657	871	0.283054	0.0525317	7.11462e-08	0.02	C	T	0.452423	0.9058	0.01363	0.988728	0.0205113	0.0283042	0.468652	0.00551497	0.018504	0.765672	0.0135809	0.0115336	0.238995	0.0041167	0.0176699	0.815779	0.00736792	0.00660851	0.264887	-0.00903337	0.0404158	0.823138	0.00490119	0.0446791	0.912649	0.000545215	0.0193792	0.977555	0.00166712	0.00704755	0.813004	-0.0128583	0.0128284	0.316181
rs8066660	17	32676616	MCP-2	0.0433065		A	G	0.2684	871	0.316232	0.0584952	6.44013e-08	1	A	G	0.282242	0.4749	0.02209	0.973547	0.0105907	0.0316685	0.738059	0.00500934	0.0207236	0.808996	0.01216	0.0129018	0.345936	0.00179553	0.0197753	0.927654	-0.000527784	0.00740691	0.943194	-0.036183	0.0455182	0.426664	0.02492	0.0500125	0.618291	-0.00945432	0.0217658	0.664022	0.00834273	0.00789331	0.29054	-0.00426708	0.0143913	0.766845
rs17653433	17	32700523	MCP-2	0.0272743		C	T	0.02889	871	-0.844693	0.152433	3.00064e-08	1	C	T	0.0294718	0.395	0.002785	0.98292	0.0856045	0.0784518	0.275196	-0.00563413	0.0539135	0.91677	-0.00296611	0.0334088	0.929255	-0.0157348	0.0514277	0.759635	-0.00580803	0.0191476	0.761639	-0.181764	0.126951	0.152212	-0.0101833	0.131398	0.938226	-0.073916	0.0581993	0.204067	0.0281794	0.020184	0.162676	0.0669127	0.0358562	0.0620219
rs159293	17	32704563	MCP-2	0.0296326		C	T	0.1743	871	-0.351439	0.0696432	4.50509e-07	0.1567	C	T	0.195259	0.008075	0.007733	0.988526	-0.0508061	0.0359277	0.157326	0.0145615	0.0230763	0.52803	0.00632851	0.0144029	0.660377	0.0211471	0.021948	0.335292	0.00692602	0.00825578	0.401508	-0.0278592	0.0508497	0.58378	0.0112865	0.0559898	0.840243	0.00451162	0.0242294	0.852284	-0.010427	0.00883301	0.237816	0.000111908	0.0160079	0.994422
rs1550196	17	32786955	MCP-2	0.0343312		G	A	0.1068	871	0.429896	0.0828709	2.13095e-07	0.8697	G	A	0.1072	0.2355	0.01042	0.9792	0.0860984	0.0461588	0.0621442	-0.0174376	0.0315067	0.579951	0.00549352	0.0194425	0.77752	0.00318351	0.0298239	0.914993	0.00244392	0.0111311	0.826215	0.0375549	0.0668423	0.574223	0.0770164	0.0733904	0.293991	-0.00613548	0.0328549	0.851861	0.00997217	0.0118459	0.399886	0.0408009	0.0212768	0.055159
rs79088462	17	32851173	MCP-2	0.0293745		C	T	0.02791	871	-0.864308	0.158031	4.52008e-08	0.1823	C	T	0.0142598	0.8858	0.01311	0.88393	-0.149762	0.13994	0.284535	0.0349376	0.0841835	0.67813	0.0614634	0.0518757	0.236088	0.0675376	0.077999	0.386557	0.0278764	0.0302278	0.356419	-0.141464	0.197527	0.473883	-0.00315077	0.205711	0.98778	0.0313914	0.0876911	0.720361	-0.0267107	0.0328558	0.416236	0.0184352	0.0587189	0.753554
rs116847799	17	32887768	MCP-2	0.0360235		C	T	0.04016	871	-0.63064	0.127763	7.97298e-07	0.2194	C	T	0.0378783	0.1044	0.009755	0.958343	0.0918753	0.0722035	0.203213	0.00642428	0.0490091	0.895709	0.021071	0.0304111	0.48839	-0.010412	0.0471061	0.825066	-0.0011856	0.0175604	0.946172	0.0059593	0.107173	0.955657	-0.133674	0.126379	0.290184	0.00436904	0.051366	0.932216	-0.00751936	0.0187825	0.688906	0.0125017	0.0339476	0.712676
rs4795944	17	32911226	MCP-2	0.0413798		C	T	0.1518	871	-0.399528	0.0713964	2.19464e-08	0.8081	C	T	0.169632	0.7361	0.02579	0.972344	0.0288535	0.0382694	0.450875	-0.0577426	0.0257024	0.0246663	-0.0253794	0.0158411	0.109128	-0.0259745	0.024365	0.286398	-0.00489586	0.00901135	0.586923	0.0658009	0.0536274	0.219822	0.0644136	0.0596557	0.280251	0.000198429	0.0265285	0.994032	-0.0161823	0.00963717	0.0931217	0.0017034	0.0174575	0.922271
rs12601721	17	32997313	MCP-2	0.0339738		C	G	0.262	871	0.305533	0.0588806	2.11396e-07	0.4191	C	G	0.283092	0.1629	0.01761	0.986051	0.0254831	0.031112	0.412743	0.00242501	0.0204418	0.905568	0.0029091	0.0127404	0.819384	0.0160882	0.0194538	0.408241	-0.015854	0.00731548	0.0302203	0.0297772	0.0442022	0.500528	0.0025793	0.0495365	0.958474	-0.0285995	0.0215421	0.184306	0.00177402	0.00778618	0.819769	-0.0133349	0.0142044	0.347838
rs9891116	17	32998547	MCP-2	0.0373579		G	C	0.4995	871	-0.286023	0.0511363	2.22727e-08	0.1684	C	G	0.47979	0.1681	0.02201	0.984845	0.0223576	0.0282715	0.42905	-0.013864	0.0185099	0.453855	-0.00909307	0.01154	0.43072	0.0044766	0.0176569	0.799857	-0.0122253	0.00660688	0.0642578	-0.00538571	0.0402038	0.893434	0.021808	0.0448457	0.626762	-0.0346054	0.0193928	0.0743504	0.00373936	0.00704329	0.59548	0.000772075	0.0128028	0.951913
rs118075500	17	33120830	MCP-2	0.0330992		T	C	0.02547	871	-0.944384	0.162788	6.57994e-09	0.4864	T	C	0.0151171	0.188	0.01581	0.874801	-0.183019	0.14395	0.203583	0.196517	0.0781893	0.0119589	0.0932053	0.0514044	0.0698042	-0.0590988	0.0836373	0.47981	-0.00901762	0.0307061	0.769006	0.475413	0.149109	0.0014308	0.150411	0.190611	0.430053	0.161622	0.0826995	0.0506628	0.0118985	0.0326391	0.715449	0.0131112	0.0595238	0.825662
rs146565944	17	33615173	MCP-2	0.0310554		T	C	0.08178	871	-0.489226	0.0948163	2.47317e-07	0.5364	T	C	0.0123729	0.9219	0.01796	0.812329	-0.00679073	0.153745	0.96477	-0.0146122	0.10043	0.884319	-0.0951588	0.0649129	0.142663	0.114762	0.0908247	0.206389	-0.0355885	0.0360748	0.323878	0.115314	0.205586	0.574863	0.196313	0.219826	0.371836	0.0117735	0.103897	0.909778	0.0330119	0.0373572	0.376867	-0.0556507	0.0707003	0.431202
rs7211866	17	33676586	MCP-2	0.0198225		A	G	0.1817	871	-0.352533	0.0688927	3.10224e-07	0.3453	A	G	0.111063	0.134	0.005658	0.987961	-0.0242265	0.0474102	0.609352	-0.0440931	0.0311918	0.157475	-0.0191351	0.0192588	0.32043	-0.000561957	0.0293125	0.984705	-0.00266305	0.0109613	0.808044	-0.039998	0.0678246	0.555374	-0.103724	0.0773046	0.179676	0.0245929	0.0318386	0.439863	-0.0155431	0.0117329	0.185253	0.0354264	0.0209718	0.0911734
rs56039948	11	101423032	MMP-1	0.0442482	0.242602	A	G	0.0333	720	0.773053	0.157644	9.39994e-07	0.6234	A	G	0.035582	0.1651	0.003658	0.984228	0.023153	0.0749525	0.757396	0.0571299	0.0483551	0.237417	0.0306308	0.0304675	0.314724	0.000663476	0.0471045	0.988762	0.0224265	0.0175553	0.201433	0.0172379	0.106957	0.871962	0.113087	0.114175	0.321947	0.0395809	0.0510206	0.437877	0.0220168	0.0186972	0.238977	0.00565311	0.0341571	0.868548
rs147570253	11	102101583	MMP-1	0.0478591		T	C	0.02155	720	0.983789	0.190552	2.4325e-07	1	T	C	0.0198424	0.8634	0.004091	0.969262	0.063986	0.097672	0.512396	-0.000774476	0.0659115	0.990625	-0.0131489	0.0412038	0.749636	0.0455779	0.0616627	0.459817	0.0442899	0.0231847	0.0560935	-0.0636648	0.147513	0.666041	0.299302	0.138185	0.0303146	0.0924391	0.0661044	0.161999	0.0317405	0.0247778	0.200193	0.0267282	0.0450631	0.553096
rs514921	11	102669230	MMP-1	0.0764926		G	A	0.2806	720	-0.434155	0.0645888	1.79456e-11	0.8161	G	A	0.288239	0.2587	0	1	-0.0391324	0.0309923	0.206715	-0.018208	0.0201602	0.366437	-0.00552841	0.0125304	0.659069	-0.00647667	0.0192104	0.736008	-0.012907	0.0071799	0.072231	0.0344093	0.0434587	0.428494	-0.0350254	0.0489584	0.474355	-0.00186171	0.0210462	0.929513	-0.00116262	0.00765088	0.879219	0.0287562	0.0138433	0.0377776
rs1144393	11	102669409	MMP-1	0.0656398		C	T	0.2473	720	0.415786	0.0641385	9.01405e-11	0.2746	C	T	0.379355	0.4553	0	1	0.00542079	0.0286318	0.849836	0.0106793	0.0187186	0.568326	0.000148248	0.011678	0.989871	0.00894364	0.0178697	0.61673	0.00568502	0.00668388	0.395016	0.00479879	0.0407763	0.906317	0.0447518	0.0451012	0.321075	0.0122966	0.0195885	0.530172	0.00724414	0.00712228	0.309101	-0.0162932	0.0129888	0.209695
rs504875	11	102678441	MMP-1	0.0527984		G	A	0.1396	720	0.507816	0.0841305	1.57928e-09	0.1172	G	A	0.0500269	0.8653	0.01448	0.962209	0.0105146	0.0666824	0.874708	0.0250612	0.043332	0.563025	0.0500301	0.0267181	0.0611349	-0.0183334	0.0420445	0.662802	-0.00202549	0.0156311	0.896898	-0.0743586	0.0981617	0.448743	0.0643013	0.103229	0.533351	-0.00693966	0.0460228	0.880143	0.00226834	0.0166124	0.891391	-0.0196466	0.0304681	0.519041
rs471994	11	102697731	MMP-1	0.0968349		A	G	0.3893	720	-0.470782	0.0601241	4.8721e-15	0.00375	A	G	0.367552	0.8162	0.002042	0.998039	-0.0461461	0.0294623	0.117285	0.0137618	0.019107	0.471373	-0.00623685	0.0119321	0.601188	-0.000750138	0.0182496	0.967213	-0.00562174	0.00683077	0.410506	-0.00129214	0.041655	0.975254	0.0333269	0.0460886	0.469615	0.00275633	0.0200174	0.89048	-0.00419247	0.00728498	0.564956	0.00313167	0.0132461	0.813106
rs61301402	11	102762605	MMP-1	0.0411084		G	A	0.1773	720	-0.412942	0.0835655	7.75082e-07	0.01324	G	A	0.0626712	0.4097	0.004887	0.981824	0.104386	0.05829	0.0733256	-0.0338361	0.0405763	0.404344	-0.0266704	0.025126	0.288479	0.023941	0.0377199	0.525621	-0.0232893	0.0143394	0.104345	-0.0271478	0.0879715	0.757627	-0.0562525	0.0994129	0.571498	-0.0474431	0.0427627	0.267237	-0.00956175	0.0152565	0.530834	-0.00757978	0.0277336	0.784618
rs11225458	11	102765408	MMP-1	0.0612508		T	C	0.3041	720	0.373316	0.0618985	1.62846e-09	0.8825	T	C	0.287165	0.08428	0.0156	0.989385	0.040413	0.0308022	0.189514	-0.00733572	0.020331	0.718237	-0.00343595	0.0126551	0.786001	0.00853634	0.0193492	0.659088	-0.0105525	0.00725233	0.145654	-0.0314493	0.04444	0.479143	0.0296202	0.0487603	0.543542	0.0345893	0.0210746	0.10074	0.00492714	0.00771039	0.522806	-0.00194123	0.0140447	0.890068
rs4085170	11	102802722	MMP-1	0.0452669		G	A	0.2635	720	0.329759	0.0643399	2.97121e-07	0.6285	G	A	0.218251	0.5863	0.01566	0.983521	0.036425	0.0340975	0.285403	-0.00203403	0.0225406	0.928098	-0.0115507	0.0140732	0.411786	0.0053415	0.0214948	0.803746	-0.00292773	0.00803878	0.715708	-0.0338238	0.0494497	0.493972	-0.0122656	0.0544434	0.821752	0.0452659	0.0232543	0.0515876	0.00717863	0.00854797	0.401018	-0.00788401	0.0156194	0.613728
rs10791622	11	103383694	MMP-1	0.0339589		G	T	0.4256	720	0.300297	0.0587576	3.20835e-07	0.4426	G	T	0.266561	0.1665	0.005039	0.994941	0.0771788	0.0315571	0.0144578	0.00211616	0.0210072	0.919761	-0.00153292	0.0130959	0.906818	-0.000682415	0.0200601	0.972862	0.0107286	0.00748417	0.151711	0.00378115	0.0456825	0.934034	-0.0437583	0.0515084	0.395583	0.00247143	0.022014	0.910612	-0.00185144	0.00799847	0.816947	-0.000172599	0.0145445	0.990532
rs61895694	11	102503000	MMP-10	0.0284929	0.133099	C	T	0.1508	871	-0.357604	0.072913	9.36531e-07	0.5405	C	T	0.214628	0.7468	0.01295	0.991643	0.0219261	0.0338557	0.517222	0.00764218	0.0222089	0.730768	-0.00570466	0.0138777	0.681024	0.0196267	0.0211035	0.352361	-0.0121872	0.00796236	0.125869	0.0012832	0.0482852	0.978798	-0.0230324	0.0540353	0.669927	-0.0379183	0.0235233	0.106974	-0.00213464	0.00848651	0.801402	-0.00206551	0.0154303	0.893513
rs1940476	11	102507819	MMP-10	0.0343026		G	C	0.3389	871	-0.283194	0.0548739	2.45874e-07	0.1843	G	C	0.423266	0.948	0.01015	0.993208	0.0268706	0.028444	0.344819	-0.0103931	0.0186649	0.577646	-0.0108721	0.011634	0.350041	-0.00560388	0.017802	0.752922	-0.00781504	0.0066577	0.240461	0.0315653	0.0405422	0.436228	-0.0514994	0.0452654	0.255237	-0.0483657	0.0195891	0.0135489	0.00233482	0.00709559	0.742116	-0.0123197	0.0129277	0.340606
rs140315531	11	102519944	MMP-10	0.0281268		T	C	0.2625	871	-0.306461	0.0601006	3.41208e-07	0.1961	T	C	0.305577	0.8568	0.002638	0.998324	0.0357565	0.0302301	0.236885	0.00697256	0.0198591	0.725512	-0.00835318	0.0124116	0.500937	-0.0067316	0.019002	0.723146	0.00341779	0.00709593	0.630051	0.0255109	0.0430793	0.553728	-0.0674106	0.048713	0.16641	-0.0510943	0.0210196	0.0150657	0.00456238	0.00756327	0.546356	-0.0147201	0.0138026	0.286211
rs516450	11	102629293	MMP-10	0.0297463		A	G	0.4559	871	-0.26283	0.0517345	3.76703e-07	0.5286	G	A	0.44287	0.7289	0.03229	0.985235	-0.025394	0.0286484	0.375402	-0.0227558	0.0187923	0.225928	0.013739	0.0116783	0.23941	0.00890222	0.0178818	0.6186	0.00345055	0.00669067	0.606046	-0.0513971	0.0408343	0.208148	-0.0857303	0.0454373	0.0591893	-0.00448403	0.019612	0.819151	0.0012057	0.00713179	0.86575	0.0186018	0.012969	0.151479
rs17359286	11	102643718	MMP-10	0.0298282		T	G	0.08129	871	-0.503544	0.0932742	6.71884e-08	0.3974	T	G	0.0396125	0.0618	0	1	-0.096393	0.0730247	0.186833	-0.0428471	0.0465921	0.357771	0.0138583	0.0283533	0.625003	0.0195748	0.0430211	0.649106	-0.014829	0.0164063	0.366069	0.149961	0.0929072	0.106507	-0.197692	0.119983	0.09942	-0.0805435	0.0492958	0.102284	0.00164471	0.0173489	0.924472	-0.0302592	0.0320809	0.34557
rs17860955	11	102649482	MMP-10	0.0361902		C	T	0.02155	871	-0.966876	0.181779	1.0436e-07	0.3771	C	T	0.0203023	0.9355	0	1	-0.0283099	0.0989725	0.774849	-0.0238789	0.0644708	0.711097	0.040724	0.0391183	0.297854	-0.0697731	0.0628111	0.266637	0.00550009	0.0227478	0.808946	-0.0823679	0.144498	0.568658	0.0463612	0.150932	0.758717	0.103438	0.0636644	0.104219	-0.0314411	0.0245473	0.200251	-0.0459482	0.0451359	0.30868
rs486055	11	102650424	MMP-10	0.0346074		T	C	0.1317	871	-0.424488	0.0751981	1.65249e-08	0.5833	T	C	0.15646	0.7062	0	1	-0.0208733	0.0381036	0.583827	0.00574663	0.0246744	0.81584	0.00305901	0.0153924	0.84247	0.0246604	0.0234141	0.292236	0.00737025	0.00881341	0.403012	0.138953	0.0514689	0.00693902	-0.0322942	0.0603517	0.592581	-0.0153613	0.0259962	0.554582	0.00555625	0.00940035	0.554474	-0.0250655	0.0172773	0.146842
rs137991784	19	41751520	TGFB1	0.0334528	0.140564	A	G	0.1352	871	0.371884	0.0737976	4.67386e-07	0.4207	A	G	0.119674	0.2099	0.008517	0.988947	0.0151309	0.0425032	0.721845	0.0345501	0.0275716	0.210168	0.00270329	0.0173627	0.876273	-0.0116082	0.026743	0.66424	-0.00960024	0.00997811	0.335984	-0.0154554	0.0611166	0.800358	0.0821344	0.0653994	0.209156	-0.00813401	0.0293132	0.781407	0.00233344	0.0106223	0.826125	-0.0123367	0.0194228	0.525318
rs56254331	19	41826020	TGFB1	0.0332631		C	A	0.2096	871	0.300315	0.0609643	8.38975e-07	0.5092	C	A	0.162288	0.1329	0.0006934	0.999104	0.0375601	0.0368352	0.30788	0.0296493	0.0241701	0.219938	-0.0277938	0.0153142	0.0695387	-0.0480129	0.0236031	0.0419339	-0.0148409	0.00872739	0.0890369	0.00608975	0.0529622	0.908459	0.0607147	0.0579474	0.294751	0.00882578	0.0254659	0.728913	0.00840635	0.00926297	0.364131	-0.00770866	0.0169363	0.648996
rs1800472	19	41847860	TGFB1	0.0578022		A	G	0.03967	871	-0.811481	0.122249	3.18094e-11	0.2088	A	G	0.0209937	0.527	0	1	0.00952308	0.0989606	0.923337	0.0161058	0.0646413	0.80324	0.0322982	0.0400002	0.419407	-0.0320369	0.0631361	0.611855	0.0798433	0.0226774	0.0004302	0.168139	0.130913	0.199017	0.239885	0.140684	0.0881699	0.106303	0.0650332	0.102134	0.0360549	0.0244789	0.140779	-0.0213435	0.0454877	0.638917
rs12462166	19	41857404	TGFB1	0.0324164		T	C	0.2326	871	-0.309558	0.0582647	1.07858e-07	0.3345	T	C	0.294754	0.739	0.004923	0.995101	-0.00669872	0.0309642	0.828725	0.014183	0.020226	0.483162	0.0287609	0.0125607	0.0220359	0.0207379	0.0192203	0.280605	0.0163486	0.0072172	0.0234988	-0.0346608	0.0444233	0.435251	0.0502959	0.0484966	0.299688	-0.00335228	0.0212327	0.874549	-0.00128327	0.00771017	0.867812	-0.00271804	0.0140311	0.846399
rs9710214	19	41881222	TGFB1	0.0367664		T	C	0.3198	871	-0.28143	0.0524368	8.0048e-08	0.1718	T	C	0.377364	0.01828	0.007011	0.99697	-0.0172915	0.0290088	0.551124	0.0136768	0.018911	0.469546	0.018464	0.0117719	0.116771	0.00292381	0.0180669	0.871438	0.0142528	0.00674984	0.0347225	0.012479	0.0411105	0.761472	0.0144341	0.0456733	0.751981	-0.0125319	0.0198572	0.527976	-0.00189736	0.00720123	0.792183	-0.00641312	0.0131145	0.624836
rs28428768	6	31319529	TNFB	0.0363633	0.244019	C	T	0.06905	871	-0.567312	0.10459	5.82243e-08	0.8102	C	T	0.0582858	0.2393	0.009313	0.971956	0.1465	0.0572329	0.0104756	0.109329	0.0381832	0.00419289	0.0817981	0.0240755	0.000679879	0.0310396	0.0376833	0.410112	-0.00183309	0.0142272	0.897481	-0.193202	0.0944025	0.0406998	-0.227478	0.107333	0.0340589	-0.229461	0.0462801	7.11882e-07	-0.0413167	0.0153493	0.00710732	-0.034695	0.0279442	0.214391
rs1050459	6	31324921	TNFB	0.0378636		T	C	0.1097	871	-0.4337	0.0828616	1.65849e-07	0.7501	T	C	0.15204	0.2378	0.003409	0.994869	-0.0051314	0.0392186	0.895901	0.0332384	0.0253363	0.189557	0.0315702	0.0158217	0.0460019	-0.0160519	0.0245842	0.513797	-0.000899351	0.00914376	0.921649	-0.330699	0.0628426	1.42232e-07	0.351649	0.0553749	2.14844e-10	0.560039	0.0227958	2.80601e-133	-0.0488274	0.00986575	7.45259e-07	-0.0930517	0.0182793	3.57007e-07
rs2395042	6	31461817	TNFB	0.031708		A	C	0.2987	871	0.285129	0.0580893	9.17945e-07	0.6546	A	C	0.286866	0.2726	0.002741	0.997683	-0.203056	0.032596	4.67963e-10	-0.0719725	0.0206352	0.000486934	-0.0278066	0.0127306	0.0289449	-0.00952249	0.0194187	0.623867	-0.00249784	0.00725533	0.730638	-0.319664	0.0479233	2.55211e-11	-0.219469	0.0518163	2.28021e-05	-0.206093	0.0223248	2.66621e-20	-0.0574787	0.00781594	1.92307e-13	0.0103029	0.0140614	0.463735
rs2857708	6	31533606	TNFB	0.0311756		T	C	0.1063	871	-0.490276	0.0878389	2.38406e-08	0.5097	T	C	0.130727	0.6479	0	1	0.20124	0.038221	1.40074e-07	0.0782715	0.0261222	0.00273225	0.0635632	0.0163718	0.000103396	0.0492438	0.0251869	0.0505673	-0.00329434	0.00957439	0.730788	-0.162857	0.0620035	0.00862493	-0.160281	0.0689384	0.0200723	-0.172055	0.0299057	8.75411e-09	0.031298	0.0101194	0.00198224	0.0224294	0.0184122	0.223155
rs746868	6	31540429	TNFB	0.0462958		C	G	0.3355	871	0.346804	0.0555825	4.39112e-10	0.4828	C	G	0.38235	0.6149	0.0004172	0.999537	-0.287193	0.0300425	1.18259e-21	-0.0913512	0.0190261	1.5759e-06	-0.0373638	0.0117713	0.00150273	-0.0441873	0.0180354	0.0142843	-0.000418783	0.00671227	0.950252	-0.101911	0.0414991	0.0140594	-0.0739948	0.0459404	0.107252	-0.0175708	0.0197387	0.373373	-0.0272019	0.00717765	0.000150767	0.00211601	0.0130297	0.870992
rs2229092	6	31540757	TNFB	0.151726		C	A	0.02693	871	-1.76756	0.157305	2.69906e-29	1	C	A	0.0603138	0.9322	0	1	-0.0490287	0.0590102	0.406058	-0.00458698	0.0378599	0.903567	0.0297968	0.0232865	0.200695	0.00438137	0.036034	0.903224	0.00493665	0.0134643	0.713882	-0.124865	0.0868299	0.150423	-0.144962	0.0973262	0.136371	-0.117029	0.0415834	0.00488819	-0.00456939	0.0143921	0.75087	0.0318407	0.0258275	0.217642
rs62059793	17	7438687	TWEAK	0.0264504	0.118128	G	A	0.2125	869	0.318039	0.0638285	6.26997e-07	0.04877	G	A	0.259266	0.8757	0.004006	0.995362	-0.00967759	0.0316417	0.759719	0.0446818	0.0204489	0.0288854	0.0289395	0.0127878	0.0236319	0.0253279	0.0196332	0.197032	0.0224941	0.00734666	0.00220005	-0.0409016	0.0454528	0.36819	0.0872921	0.0489639	0.0746217	0.0320745	0.0214574	0.134968	-0.023552	0.0078907	0.00283782	0.0176207	0.0142411	0.215972
rs9892297	17	7446027	TWEAK	0.0328127		G	A	0.3585	871	-0.28275	0.0529848	9.47965e-08	1	G	A	0.338131	0.8093	0	1	0.0241886	0.0294853	0.412011	-0.0397717	0.0194623	0.041	-0.00769713	0.0120735	0.523785	-0.0358554	0.0185731	0.0535448	0.0072424	0.00689881	0.293808	-0.0115977	0.0422043	0.783471	-0.109129	0.0475933	0.0218509	-0.0409953	0.0203683	0.0441459	0.015071	0.0073447	0.0401741	-0.0246177	0.0134453	0.067107
rs727428	17	7537792	TWEAK	0.0307613		T	C	0.4207	871	-0.253883	0.0499391	3.69844e-07	0.07207	T	C	0.448417	0.832	0	1	0.00758449	0.0281641	0.787702	-0.0229582	0.0184446	0.213237	-0.00357586	0.0114837	0.755507	-0.0395753	0.0176345	0.0248198	0.00370341	0.00657296	0.573142	-0.00550721	0.0401359	0.890862	-0.0141141	0.0445602	0.751438	-0.0231249	0.0193018	0.230889	0.0156163	0.00700292	0.0257497	-0.0292974	0.0127711	0.0217884
rs1642763	17	7557419	TWEAK	0.0378742		A	G	0.2821	871	-0.313244	0.0566671	3.24269e-08	0.8774	A	G	0.235479	0.3083	0	1	0.00482325	0.032814	0.883142	-0.0244778	0.0216183	0.257521	0.00336875	0.0133848	0.801285	-0.0167935	0.0205745	0.41437	0.01407	0.00765069	0.0659079	-0.0382026	0.0472491	0.418782	-0.104451	0.0533199	0.0501191	-0.00845316	0.0225086	0.707249	0.0301396	0.00812356	0.000207136	-0.0194352	0.014945	0.193448
rs1776721	6	43890983	VEGF-A	0.0859628	0.271014	T	G	0.4221	832	-0.399445	0.0513727	7.51917e-15	0.007058	T	G	0.322962	0.1552	0.03757	0.975955	-0.0302002	0.0308584	0.327742	-0.0211438	0.0201677	0.294455	-0.00339764	0.0125297	0.786262	0.00916784	0.0191166	0.631529	0.00226451	0.00716712	0.752034	0.0729839	0.0431285	0.0905997	-0.111348	0.0495348	0.0245836	-0.00445853	0.0210281	0.832086	0.00499971	0.00763897	0.512789	-0.00248736	0.013914	0.85812
rs833623	6	43898777	VEGF-A	0.0618233		C	T	0.4461	832	0.36197	0.051931	3.16475e-12	0.486	C	T	0.414392	0.2189	0.01673	0.989611	0.0222799	0.0285319	0.434874	0.0137375	0.0187116	0.462845	-0.0098981	0.0116776	0.396655	-0.020481	0.0179011	0.252575	-0.00830524	0.00668317	0.213975	-0.0219765	0.0408161	0.590282	0.060289	0.045029	0.180605	0.00949064	0.0195687	0.627683	-0.00743591	0.00712492	0.296648	-0.00277822	0.0129619	0.830284
rs62401233	6	43899316	VEGF-A	0.058069		C	G	0.285	832	-0.34548	0.0574435	1.80723e-09	0.009068	C	G	0.230651	0.5333	0.005829	0.992921	-0.0308707	0.0335324	0.357248	-0.0149088	0.0218589	0.49521	0.00194008	0.01356	0.886231	-0.00788941	0.0207823	0.704226	0.00688257	0.00776063	0.375156	0.121693	0.0459123	0.00803588	-0.0971481	0.0539915	0.0719677	-0.00118393	0.0227821	0.958554	0.00833293	0.00826903	0.313585	0.00165654	0.015066	0.912447
rs2006957	6	43913243	VEGF-A	0.142005		T	C	0.2919	832	0.596084	0.0575044	3.54458e-25	0.1302	T	C	0.305757	0.6341	0.008459	0.98484	0.033488	0.0304272	0.271073	0.00660564	0.0200298	0.741559	0.0146462	0.0124572	0.239705	-0.00555797	0.0191347	0.77146	-0.00873854	0.00715695	0.222091	-0.0975729	0.0445281	0.0284326	0.015508	0.0483064	0.748185	-0.0215412	0.0210597	0.306372	-0.00472525	0.00762347	0.535371	0.00300519	0.0138503	0.828227
rs6921438	6	43925607	VEGF-A	0.222786		G	A	0.4344	832	0.70842	0.053651	8.29368e-40	0.07441	A	G	0.486703	0.1085	0.0111	0.991209	-0.034526	0.0281624	0.220214	0.00820705	0.0184262	0.65603	-0.00893272	0.0114878	0.436815	-0.00166046	0.017564	0.924682	-0.0029778	0.00657585	0.650665	0.0429328	0.0401464	0.284887	-0.0483939	0.044499	0.276804	0.0156529	0.0192843	0.416969	-0.0009947	0.00701545	0.887248	0.0180665	0.012757	0.156716
Yellow fields denote SNPs which were flagged as HEIDI-outliers and removed by GSMR in the main analysis, prior to causal estimation
[truncated: 24 more columns]
